# Supplementary material for: Combined Analysis of DNA Methylome and Transcriptome Reveal Novel Candidate Genes Related to Porcine Escherichia coli F4ab/ac-Induced Diarrhea
Source: Front Cell Infect Microbiol. 2020 May 29;10:250. doi: 10.3389/fcimb.2020.00250 (PMC7272597; doi:10.3389/fcimb.2020.00250)
Supplement: Supplementary file 1 [file Data_Sheet_1.xlsx]

## Sheet: Supplementary Informations
Combined analysis of DNA methylome and transcriptome reveal novel candidate genes related to porcine Escherichia coli F4ab/ac-induced diarrhea Wenwen Wang1, Chuanli Zhou2, Hui Tang1, Ying Yu2*, Qin Zhang1* 1. Shandong Provincial Key Laboratory of Animal Biotechnology and Disease Control and Prevention, Shandong Agricultural University, 61 Daizong Street, Taian City, Shandong Province, 271018, Chi…
Supplementary Table S1 Peak distribution in different components of the pig genome
Supplementary Table S2 List of DMRs between ETEC F4ab infected and control cells
Supplementary Table S3 List of DMRs between ETEC F4ac infected and control cells
Supplementary Table S4 List of differentially methylated genes between ETEC F4ab infected and control cells
Supplementary Table S5 List of differentially methylated genes between ETEC F4ac infected and control cells
Supplementary Table S6 List of differentially expressed genes between the ETEC F4ab infected and control cells
Supplementary Table S7 List of differentially expressed genes between the ETEC F4ac infected and control cells
Supplementary Table S8 Primer sequences used for MeDIP validation experiments

## Sheet: Table S1
Table S1 Peak distribution in different components of the pig genome
Sample	Total peak number	Key promoter			CGIs
		HCP	ICP	LCP	Promoter	Intragenic	Intergenic
F4ab	14805	1025	952	872	4408	2547	5001
		0.0692	0.0643	0.0589	0.2977	0.172	0.3378
F4ac	16336	1439	845	737	5363	2584	5368
		0.0880877	0.0517262	0.0451151	0.328293	0.158178	0.328599
Control	15799	1422	887	841	5197	2402	5050
		0.0900057	0.0561428	0.0532312	0.328945	0.152035	0.31964
F4ab: IPEC-J2 cells were infected with ETEC F4ab; F4ac: IPEC-J2 cells were infected with ETEC F4ac; Control: the non-infected IPEC-J2 cells
HCP: high CpG density promoter; ICP: intermediate CpG density promoter; LCP: low CpG density promoter
CGIs: CpG islands

## Sheet: Table S2
Table S2 List of DMRs between ETEC F4ab infected and control cells
Chromosome	ProbeNum	RelativeLocationToGene	Associated gene	Methylation change	P-values
chr1	10	Intragenic	-	hypermethylated	0.0371094
chr1	10	Intragenic	WDR27	hypermethylated	0.0371094
chr1	10	Intragenic	TCTE3	hypermethylated	0.0371094
chr1	11	Intragenic	-	hypomethylated	0.00292969
chr1	11	Intragenic	WDR27	hypomethylated	0.00292969
chr1	11	Intragenic	TCTE3	hypomethylated	0.00292969
chr1	8	Intragenic	-	hypermethylated	0.0078125
chr1	8	Intragenic	WDR27	hypermethylated	0.0078125
chr1	8	Intragenic	TCTE3	hypermethylated	0.0078125
chr1	13	Intragenic	THBS2	hypomethylated	0.00610352
chr1	6	Intergenic	-	hypermethylated	0.03125
chr1	7	Promoter	KIF25	hypermethylated	0.015625
chr1	7	Promoter	SFT2D1	hypomethylated	0.03125
chr1	12	Intragenic	RNASET2	hypermethylated	0.00683594
chr1	12	Intragenic	-	hypermethylated	0.00683594
chr1	8	Intragenic	PDE10A	hypermethylated	0.0078125
chr1	8	Promoter	C6ORF118	hypermethylated	0.0390625
chr1	7	Intragenic	PARK2	hypermethylated	0.015625
chr1	7	Intragenic	-	hypermethylated	0.015625
chr1	7	Intragenic	-	hypermethylated	0.015625
chr1	13	Promoter	M6P/IGF2R	hypermethylated	0.0327148
chr1	9	Promoter	M6P/IGF2R	hypomethylated	0.0390625
chr1	8	Promoter	RSPH3	hypomethylated	0.0390625
chr1	6	Promoter	MTRF1L	hypermethylated	0.03125
chr1	13	Promoter	PPP1R14C	hypomethylated	0.00170898
chr1	6	Intergenic	-	hypomethylated	0.03125
chr1	8	Promoter	RAB32	hypomethylated	0.0078125
chr1	18	Promoter	MYB	hypomethylated	0.0342331
chr1	8	Promoter	MOXD1	hypomethylated	0.0234375
chr1	12	Promoter	MAN1A1	hypomethylated	0.00683594
chr1	8	Intergenic	VGLL2	hypomethylated	0.0078125
chr1	8	Intergenic	-	hypomethylated	0.0078125
chr1	8	Intergenic	-	hypomethylated	0.0078125
chr1	11	Promoter	UBE2J1	hypomethylated	0.00488281
chr1	13	Promoter	BVES	hypomethylated	0.00341797
chr1	13	Promoter	BVES	hypomethylated	0.00341797
chr1	10	Promoter	SLC22A16	hypomethylated	0.00195312
chr1	9	Promoter	-	hypomethylated	0.0390625
chr1	12	Promoter	RBPMS2	hypomethylated	0.0161133
chr1	11	Promoter	-	hypermethylated	0.0185547
chr1	7	Intragenic	-	hypomethylated	0.015625
chr1	11	Promoter	-	hypomethylated	0.00976562
chr1	8	Promoter	-	hypermethylated	0.015625
chr1	6	Promoter	LEO1	hypermethylated	0.03125
chr1	10	Promoter	SLC27A5	hypomethylated	0.0371094
chr1	12	Promoter	SEMA6D	hypermethylated	0.0161133
chr1	13	Promoter	SPATA5L1	hypomethylated	0.0170898
chr1	7	Promoter	GATM	hypomethylated	0.015625
chr1	12	Promoter	C15ORF63	hypomethylated	0.00244141
chr1	6	Promoter	TMEM62	hypermethylated	0.03125
chr1	6	Intergenic	DLL4	hypomethylated	0.03125
chr1	7	Promoter	GREM1	hypermethylated	0.015625
chr1	10	Intergenic	ALDH1A3	hypomethylated	0.00390625
chr1	12	Promoter	CHSY1	hypomethylated	0.000488281
chr1	100	Promoter	-	hypomethylated	4.74166e-18
chr1	100	Promoter	-	hypomethylated	4.74166e-18
chr1	100	Promoter	-	hypomethylated	4.74166e-18
chr1	7	Promoter	SNORD116	hypomethylated	0.015625
chr1	7	Promoter	SNORD116	hypomethylated	0.015625
chr1	14	Intragenic	OTUD7A	hypomethylated	0.00231934
chr1	9	Promoter	MTMR10	hypomethylated	0.0078125
chr1	9	Promoter	CNDP2	hypomethylated	0.00390625
chr1	7	Promoter	FAM69C	hypomethylated	0.03125
chr1	7	Promoter	FBXO15	hypomethylated	0.046875
chr1	7	Promoter	C18ORF55	hypomethylated	0.046875
chr1	12	Promoter	RNF152	hypomethylated	0.000488281
chr1	6	Promoter	ATP8B1	hypomethylated	0.03125
chr1	11	Promoter	PDCD7	hypomethylated	0.000976562
chr1	8	Promoter	-	hypermethylated	0.0078125
chr1	41	Promoter	ANP32A	hypomethylated	0.000305436
chr1	7	Promoter	KIF23	hypomethylated	0.015625
chr1	6	Promoter	ATL1	hypomethylated	0.03125
chr1	16	Promoter	DDHD1	hypomethylated	0.0249634
chr1	6	Promoter	-	hypomethylated	0.03125
chr1	6	Promoter	CDKN3	hypomethylated	0.03125
chr1	7	Promoter	MAPK1IP1L	hypomethylated	0.015625
chr1	6	Promoter	DLGAP5	hypermethylated	0.03125
chr1	20	Promoter	ARID4A	hypomethylated	0.0192337
chr1	10	Promoter	TUSC1	hypomethylated	0.0488281
chr1	15	Promoter	MLLT3	hypomethylated	0.000427246
chr1	9	Promoter	PSIP1	hypomethylated	0.0117188
chr1	6	Intragenic	PSIP1	hypomethylated	0.03125
chr1	11	Promoter	JAK2	hypomethylated	0.000976562
chr1	12	Promoter	-	hypermethylated	0.0161133
chr1	10	Promoter	-	hypomethylated	0.0195312
chr1	8	Promoter	C9ORF41	hypomethylated	0.0234375
chr1	10	Promoter	OSTF1	hypomethylated	0.00976562
chr1	10	Promoter	C9ORF95	hypomethylated	0.00976562
chr1	6	Promoter	DNAJB5	hypomethylated	0.03125
chr1	6	Promoter	-	hypomethylated	0.03125
chr1	6	Promoter	CCDC107	hypermethylated	0.03125
chr1	6	Promoter	RNase_MRP	hypermethylated	0.03125
chr1	6	Promoter	SIT1	hypermethylated	0.03125
chr1	9	Promoter	TSTD2	hypomethylated	0.0117188
chr1	7	Promoter	C9ORF156	hypermethylated	0.03125
chr1	7	Promoter	CORO2A	hypomethylated	0.015625
chr1	8	Promoter	ANKS6	hypomethylated	0.0078125
chr1	13	Promoter	SEC61B	hypermethylated	0.00610352
chr1	13	Promoter	ALG2	hypermethylated	0.00610352
chr1	9	Promoter	TMEFF1	hypomethylated	0.00390625
chr1	6	Promoter	FAM206A	hypermethylated	0.03125
chr1	9	Promoter	-	hypomethylated	0.00390625
chr1	9	Promoter	C9ORF43	hypermethylated	0.0117188
chr1	9	Promoter	POLE3	hypermethylated	0.0117188
chr1	9	Intragenic	DBC1	hypermethylated	0.0390625
chr1	13	Promoter	MEGF9	hypomethylated	0.0214844
chr1	13	Promoter	-	hypomethylated	0.0214844
chr1	14	Promoter	GGTA1	hypomethylated	0.0107422
chr1	16	Promoter	OLFML2A	hypomethylated	0.000579834
chr1	16	Promoter	-	hypomethylated	0.000579834
chr1	16	Promoter	NR6A1	hypomethylated	0.000579834
chr1	6	Promoter	GOLGA1	hypomethylated	0.03125
chr1	9	Promoter	ANGPTL2	hypermethylated	0.00390625
chr1	9	Promoter	TTC16	hypomethylated	0.00390625
chr1	9	Promoter	PTRH1	hypomethylated	0.00390625
chr1	9	Promoter	PTRH1	hypomethylated	0.00390625
chr1	7	Promoter	SIAT7B	hypomethylated	0.03125
chr1	8	Promoter	-	hypomethylated	0.0078125
chr1	17	Promoter	CIZ1	hypomethylated	0.0128632
chr1	12	Intergenic	URM1	hypomethylated	0.0341797
chr1	12	Intragenic	SPTAN1	hypermethylated	0.0161133
chr1	18	Intragenic	SPTAN1	hypermethylated	0.0159302
chr1	9	Promoter	DOLPP1	hypermethylated	0.0078125
chr1	12	Promoter	-	hypomethylated	0.00146484
chr1	10	Promoter	PTGES	hypomethylated	0.00976562
chr1	8	Promoter	-	hypermethylated	0.015625
chr1	8	Promoter	-	hypermethylated	0.015625
chr1	8	Promoter	-	hypermethylated	0.015625
chr1	7	Promoter	LAMC3	hypomethylated	0.015625
chr1	6	Intragenic	-	hypomethylated	0.03125
chr1	8	Promoter	PRRC2B	hypermethylated	0.0234375
chr1	24	Promoter	-	hypomethylated	0.000962615
chr1	24	Promoter	NTNG2	hypomethylated	0.00957572
chr1	19	Intragenic	DDX31	hypermethylated	0.0123596
chr1	7	Intergenic	DDX31	hypomethylated	0.03125
chr1	7	Intergenic	BARHL1	hypomethylated	0.03125
chr1	9	Intragenic	DBH	hypomethylated	0.00390625
chr1	9	Intragenic	-	hypomethylated	0.00390625
chr1	9	Intragenic	-	hypomethylated	0.00390625
chr1	14	Intragenic	-	hypomethylated	0.00671387
chr1	8	Intragenic	-	hypomethylated	0.015625
chr1	13	Promoter	-	hypomethylated	0.0012207
chr1	7	Intragenic	-	hypomethylated	0.015625
chr1	12	Intragenic	-	hypomethylated	0.000976563
chr1	7	Intragenic	-	hypomethylated	0.03125
chr1	7	Intragenic	-	hypomethylated	0.03125
chr1	7	Intragenic	-	hypomethylated	0.03125
chr1	7	Intragenic	-	hypomethylated	0.015625
chr1	7	Intragenic	-	hypomethylated	0.015625
chr1	12	Intragenic	-	hypomethylated	0.00146484
chr1	12	Intragenic	-	hypomethylated	0.00146484
chr1	11	Intragenic	-	hypomethylated	0.0136719
chr1	14	Intragenic	-	hypomethylated	0.0012207
chr1	13	Promoter	-	hypomethylated	0.0266113
chr1	8	Intragenic	-	hypermethylated	0.0078125
chr1	8	Promoter	-	hypomethylated	0.0234375
chr1	8	Promoter	CAMSAP1	hypomethylated	0.0234375
chr1	20	Promoter	-	hypomethylated	0.0484409
chr1	6	Promoter	TXNL4A	hypomethylated	0.03125
chr1	15	Promoter	-	hypomethylated	0.0215454
chr1	15	Promoter	PHPT1	hypomethylated	0.0215454
chr1	12	Promoter	LCN5	hypomethylated	0.012207
chr1	32	Promoter	-	hypomethylated	0.005712
chr1	32	Promoter	C9orf173	hypomethylated	0.005712
chr1	32	Promoter	TUBB4B	hypomethylated	0.005712
chr1	7	Promoter	-	hypermethylated	0.046875
chr1	7	Promoter	TUBB4B	hypermethylated	0.046875
chr1	7	Promoter	-	hypermethylated	0.046875
chr1	36	Promoter	NDOR1	hypomethylated	2.91038e-11
chr10	9	Promoter	EPRS	hypomethylated	0.0078125
chr10	8	Intergenic	HLX	hypermethylated	0.0390625
chr10	9	Intergenic	HHIPL2	hypermethylated	0.0273438
chr10	7	Intragenic	-	hypomethylated	0.015625
chr10	7	Intragenic	MIA3	hypomethylated	0.015625
chr10	6	Promoter	U6	hypermethylated	0.03125
chr10	6	Promoter	-	hypermethylated	0.03125
chr10	7	Promoter	5S_rRNA	hypomethylated	0.015625
chr10	7	Intergenic	5S_rRNA	hypomethylated	0.015625
chr10	12	Promoter	TMEM63A	hypomethylated	0.00683594
chr10	6	Promoter	TMEM63A	hypomethylated	0.03125
chr10	6	Promoter	SCCPDH	hypomethylated	0.03125
chr10	12	Promoter	-	hypomethylated	0.0424805
chr10	12	Promoter	ADSS	hypomethylated	0.0424805
chr10	8	Promoter	HNRNPU	hypomethylated	0.0078125
chr10	16	Promoter	EFCAB2	hypomethylated	0.0109863
chr10	9	Intergenic	KIF26B	hypomethylated	0.0390625
chr10	10	Promoter	-	hypomethylated	0.00390625
chr10	9	Intergenic	-	hypomethylated	0.00390625
chr10	9	Intergenic	NAV1	hypomethylated	0.00390625
chr10	6	Promoter	-	hypomethylated	0.03125
chr10	6	Promoter	CCL19	hypermethylated	0.03125
chr10	10	Promoter	DNAJA1	hypomethylated	0.00976562
chr10	9	Promoter	C9ORF72	hypermethylated	0.00390625
chr10	6	Promoter	-	hypomethylated	0.03125
chr10	12	Intragenic	ARHGAP21	hypomethylated	0.0209961
chr10	10	Promoter	SPAG6	hypomethylated	0.00976562
chr10	8	Promoter	COMMD3	hypomethylated	0.015625
chr10	8	Promoter	BMI1	hypomethylated	0.015625
chr10	10	Promoter	-	hypermethylated	0.0488281
chr10	18	Intergenic	C10orf140	hypomethylated	0.00559998
chr10	15	Promoter	-	hypomethylated	0.00335693
chr10	6	Intragenic	NUDT5	hypermethylated	0.03125
chr10	12	Promoter	-	hypermethylated	0.0209961
chr10	8	Promoter	ADARB2	hypermethylated	0.0390625
chr10	26	Intergenic	LARP4B	hypomethylated	5.16474e-05
chr11	12	Promoter	IFT88	hypermethylated	0.0268555
chr11	16	Promoter	-	hypomethylated	0.00628662
chr11	16	Promoter	-	hypomethylated	0.00628662
chr11	12	Promoter	SACS	hypermethylated	0.0341797
chr11	10	Promoter	SACS	hypermethylated	0.0273438
chr11	11	Intergenic	-	hypermethylated	0.00976562
chr11	12	Promoter	-	hypomethylated	0.012207
chr11	12	Promoter	MIPEP	hypomethylated	0.012207
chr11	7	Promoter	-	hypermethylated	0.03125
chr11	7	Promoter	-	hypermethylated	0.03125
chr11	12	Promoter	GSX1	hypomethylated	0.00341797
chr11	12	Promoter	PDX-1	hypomethylated	0.00341797
chr11	13	Intergenic	MTUS2	hypomethylated	0.00341797
chr11	7	Intragenic	B3GALTL	hypomethylated	0.015625
chr11	6	Intergenic	-	hypomethylated	0.03125
chr11	6	Intergenic	-	hypomethylated	0.03125
chr11	7	Promoter	FAM48A	hypermethylated	0.015625
chr11	29	Promoter	-	hypermethylated	0.000550576
chr11	10	Promoter	SLC25A15	hypermethylated	0.0371094
chr11	9	Intragenic	THSD1	hypomethylated	0.0117188
chr11	9	Promoter	CKAP2	hypomethylated	0.0390625
chr11	7	Promoter	RB1	hypomethylated	0.015625
chr11	9	Intragenic	LCP1	hypermethylated	0.0195312
chr11	7	Intragenic	TSC22D1	hypermethylated	0.03125
chr11	7	Intragenic	TSC22D1	hypermethylated	0.03125
chr11	18	Intragenic	-	hypomethylated	0.0120316
chr11	14	Promoter	DGKD	hypomethylated	0.0202637
chr11	13	Promoter	KBTBD7	hypermethylated	0.0397949
chr11	20	Promoter	ELF1	hypomethylated	0.00315285
chr11	20	Promoter	-	hypomethylated	0.00315285
chr11	12	Promoter	-	hypomethylated	0.00146484
chr11	12	Promoter	LECT1	hypomethylated	0.00146484
chr11	12	Promoter	MZT1	hypermethylated	0.00683594
chr11	8	Promoter	DZIP1	hypomethylated	0.0390625
chr11	6	Promoter	DZIP1	hypomethylated	0.03125
chr11	8	Promoter	UGGT2	hypermethylated	0.0078125
chr11	10	Promoter	-	hypermethylated	0.0488281
chr11	12	Intergenic	ZIC5	hypomethylated	0.0424805
chr11	7	Intragenic	TPP2	hypermethylated	0.046875
chr11	24	Promoter	EFNB2	hypomethylated	0.00314307
chr11	15	Intragenic	COL4A2	hypermethylated	0.0353394
chr11	7	Promoter	-	hypomethylated	0.015625
chr11	9	Promoter	-	hypermethylated	0.0195312
chr11	6	Intergenic	TUBGCP3	hypermethylated	0.03125
chr11	9	Intragenic	GRTP1	hypomethylated	0.0273438
chr11	13	Promoter	PCID2	hypomethylated	0.000732422
chr11	13	Promoter	CUL4A	hypomethylated	0.000732422
chr11	9	Promoter	F7	hypomethylated	0.0078125
chr11	7	Promoter	TMCO3	hypermethylated	0.015625
chr11	7	Promoter	FAM70B	hypomethylated	0.03125
chr11	9	Promoter	GAS6	hypomethylated	0.0078125
chr12	13	Promoter	-	hypermethylated	0.000732422
chr12	13	Promoter	TBCD	hypermethylated	0.000732422
chr12	44	Promoter	CHMP6	hypermethylated	0.00113298
chr12	8	Promoter	CCDC40	hypermethylated	0.0390625
chr12	22	Promoter	CBX8	hypomethylated	0.0114727
chr12	7	Promoter	-	hypermethylated	0.015625
chr12	6	Promoter	TIMP-2	hypomethylated	0.03125
chr12	6	Intragenic	TIMP-2	hypermethylated	0.03125
chr12	7	Promoter	SEC14L1	hypomethylated	0.03125
chr12	12	Promoter	-	hypomethylated	0.012207
chr12	12	Promoter	-	hypomethylated	0.012207
chr12	12	Intergenic	SPHK1	hypomethylated	0.0268555
chr12	7	Promoter	-	hypomethylated	0.015625
chr12	11	Intergenic	-	hypomethylated	0.0322266
chr12	7	Promoter	-	hypermethylated	0.015625
chr12	16	Promoter	-	hypermethylated	0.00100708
chr12	39	Promoter	-	hypomethylated	0.00934764
chr12	19	Intergenic	-	hypomethylated	0.000522614
chr12	7	Promoter	FOXJ1	hypomethylated	0.015625
chr12	6	Promoter	GGA3	hypomethylated	0.03125
chr12	6	Promoter	MIF4GD	hypomethylated	0.03125
chr12	8	Promoter	SUMO2	hypomethylated	0.0078125
chr12	10	Promoter	HN1	hypomethylated	0.00195312
chr12	7	Promoter	ARMC7	hypomethylated	0.03125
chr12	6	Promoter	C17ORF28	hypomethylated	0.03125
chr12	6	Promoter	CDR2L	hypomethylated	0.03125
chr12	20	Promoter	-	hypermethylated	0.0239506
chr12	20	Promoter	USH1G	hypermethylated	0.0239506
chr12	20	Promoter	OTOP2	hypermethylated	0.0239506
chr12	12	Intergenic	SLC39A11	hypomethylated	0.00341797
chr12	12	Promoter	KCNJ16	hypermethylated	0.000488281
chr12	10	Promoter	PRKAR1A	hypomethylated	0.0273438
chr12	8	Intragenic	SLC16A6	hypermethylated	0.0234375
chr12	8	Promoter	AMZ2	hypomethylated	0.0390625
chr12	14	Promoter	-	hypomethylated	0.0012207
chr12	15	Intragenic	ERN1	hypermethylated	0.000427246
chr12	11	Promoter	DCAF7	hypermethylated	0.00683594
chr12	7	Promoter	TACE	hypomethylated	0.03125
chr12	7	Promoter	TACE	hypomethylated	0.03125
chr12	19	Intragenic	CYB561	hypomethylated	0.0401306
chr12	19	Intragenic	-	hypomethylated	0.0401306
chr12	16	Promoter	TLK2	hypomethylated	0.00268555
chr12	7	Promoter	-	hypomethylated	0.015625
chr12	10	Promoter	HEXIM1	hypermethylated	0.0136719
chr12	14	Promoter	PLCD3	hypomethylated	0.0418701
chr12	14	Promoter	ACBD4	hypomethylated	0.0418701
chr12	10	Promoter	EFTUD2	hypermethylated	0.00195312
chr12	10	Promoter	FAM187A	hypermethylated	0.00195312
chr12	10	Intergenic	GRN	hypomethylated	0.0195312
chr12	6	Promoter	-	hypomethylated	0.03125
chr12	18	Intragenic	-	hypomethylated	0.00657654
chr12	17	Promoter	-	hypomethylated	0.00933838
chr12	12	Promoter	FKBP10	hypomethylated	0.0268555
chr12	12	Promoter	LEPREL4	hypomethylated	0.0268555
chr12	12	Intragenic	CCR7	hypermethylated	0.00244141
chr12	10	Promoter	IGFBP4	hypomethylated	0.00195312
chr12	10	Promoter	MSL1	hypomethylated	0.00195312
chr12	6	Intragenic	FBXL20	hypermethylated	0.03125
chr12	14	Promoter	KPNB1	hypomethylated	0.00671387
chr12	13	Promoter	TBKBP1	hypomethylated	0.0397949
chr12	11	Intragenic	SP2	hypomethylated	0.00195312
chr12	18	Promoter	HOXB9	hypomethylated	0.000534058
chr12	9	Promoter	SNORA11	hypomethylated	0.0117188
chr12	6	Intergenic	SPATA20	hypomethylated	0.03125
chr12	18	Promoter	UTP18	hypermethylated	0.0268478
chr12	270	Promoter	-	hypermethylated	4.10748e-14
chr12	8	Promoter	TOM1L1	hypomethylated	0.0234375
chr12	12	Promoter	HSF5	hypomethylated	0.000488281
chr12	7	Promoter	APPBP2	hypermethylated	0.03125
chr12	10	Promoter	-	hypomethylated	0.0136719
chr12	13	Intergenic	USP6	hypomethylated	0.0327148
chr12	8	Promoter	TADA2A	hypomethylated	0.0078125
chr12	25	Promoter	-	hypomethylated	0.00308788
chr12	6	Promoter	TMEM98	hypomethylated	0.03125
chr12	7	Promoter	MYO1D	hypomethylated	0.015625
chr12	18	Promoter	CDK5R1	hypomethylated	0.00769043
chr12	10	Promoter	RHOT1	hypomethylated	0.0371094
chr12	10	Promoter	ADAP2	hypomethylated	0.0371094
chr12	14	Promoter	SUZ12	hypomethylated	0.0202637
chr12	9	Promoter	WSB1	hypomethylated	0.0117188
chr12	7	Promoter	TLCD1	hypomethylated	0.046875
chr12	7	Promoter	RAB34	hypomethylated	0.046875
chr12	7	Promoter	NEK8	hypomethylated	0.046875
chr12	11	Promoter	TIMM22	hypomethylated	0.0136719
chr12	24	Promoter	GEMIN4	hypermethylated	0.0339851
chr12	24	Promoter	GGT6	hypermethylated	0.0339851
chr12	10	Promoter	SMG6	hypomethylated	0.0195312
chr12	14	Promoter	PAFAH1B1	hypomethylated	0.0107422
chr12	7	Intergenic	GGT6	hypermethylated	0.046875
chr12	7	Promoter	SMTNL2	hypomethylated	0.03125
chr12	12	Promoter	TXNDC17	hypomethylated	0.00927734
chr12	10	Promoter	-	hypomethylated	0.00195312
chr12	10	Promoter	WSCD1	hypomethylated	0.00195312
chr12	8	Promoter	-	hypermethylated	0.015625
chr12	8	Promoter	-	hypermethylated	0.0390625
chr12	51	Promoter	TM4SF5	hypomethylated	0.00124155
chr12	10	Promoter	SLC16A13	hypomethylated	0.0488281
chr12	13	Promoter	ALOX12	hypomethylated	0.010498
chr12	10	Promoter	-	hypermethylated	0.00390625
chr12	10	Promoter	GPS2	hypermethylated	0.00390625
chr12	9	Promoter	-	hypomethylated	0.00390625
chr12	9	Promoter	ACAP1	hypomethylated	0.00390625
chr12	9	Promoter	NEURL4	hypomethylated	0.00390625
chr12	9	Intergenic	EFNB3	hypomethylated	0.00390625
chr12	8	Promoter	EFNB3	hypomethylated	0.015625
chr12	25	Promoter	CHD3	hypomethylated	0.00417519
chr12	9	Promoter	-	hypomethylated	0.0273438
chr12	8	Promoter	-	hypomethylated	0.0078125
chr12	8	Promoter	-	hypomethylated	0.0078125
chr12	18	Promoter	-	hypermethylated	0.0120316
chr12	18	Promoter	LSMD1	hypermethylated	0.0120316
chr12	7	Intergenic	-	hypomethylated	0.015625
chr12	7	Intergenic	ALOX12B	hypomethylated	0.015625
chr12	23	Promoter	HES7	hypomethylated	0.000475168
chr12	23	Promoter	-	hypomethylated	0.000475168
chr12	23	Promoter	ALOXE3	hypomethylated	0.000475168
chr12	6	Intragenic	NDEL1	hypermethylated	0.03125
chr12	6	Promoter	USP43	hypomethylated	0.03125
chr12	7	Intragenic	-	hypermethylated	0.015625
chr12	9	Promoter	TVP23B	hypomethylated	0.0117188
chr12	21	Promoter	ULK2	hypomethylated	0.0141659
chr12	11	Intergenic	ULK2	hypomethylated	0.0419922
chr12	7	Intragenic	MED9	hypermethylated	0.046875
chr12	12	Intragenic	MED9	hypermethylated	0.00341797
chr12	12	Intragenic	SRCIN1	hypomethylated	0.00244141
chr12	6	Intragenic	SRCIN1	hypomethylated	0.03125
chr12	9	Promoter	ARHGAP23	hypomethylated	0.0273438
chr12	6	Intragenic	ARHGAP23	hypomethylated	0.03125
chr13	6	Promoter	SGOL1	hypomethylated	0.03125
chr13	11	Promoter	ARPP21	hypomethylated	0.00195312
chr13	10	Promoter	MYD88	hypomethylated	0.00195312
chr13	10	Promoter	ACAA	hypomethylated	0.00195312
chr13	11	Promoter	CSRNP1	hypermethylated	0.00488281
chr13	7	Promoter	NKTR	hypermethylated	0.046875
chr13	6	Promoter	HIGD1A	hypomethylated	0.03125
chr13	9	Promoter	ZDHHC3	hypomethylated	0.0273438
chr13	9	Promoter	EXOSC7	hypomethylated	0.0273438
chr13	19	Promoter	-	hypomethylated	0.000209808
chr13	17	Promoter	CSPG5	hypomethylated	0.0128632
chr13	10	Intergenic	CCDC51	hypomethylated	0.00195312
chr13	11	Promoter	QRICH1	hypermethylated	0.0244141
chr13	13	Promoter	SLC38A5	hypomethylated	0.000244141
chr13	9	Intragenic	SLC38A5	hypomethylated	0.0195312
chr13	13	Intragenic	SLC38A5	hypomethylated	0.00610352
chr13	11	Promoter	WDR82	hypomethylated	0.00195312
chr13	11	Promoter	SLMAP	hypermethylated	0.0244141
chr13	8	Promoter	-	hypomethylated	0.0234375
chr13	17	Promoter	FEZF2	hypomethylated	0.0201569
chr13	6	Promoter	BAIAP1	hypomethylated	0.03125
chr13	8	Promoter	C3ORF64	hypomethylated	0.0078125
chr13	7	Promoter	-	hypomethylated	0.015625
chr13	8	Promoter	BHLHE40	hypomethylated	0.0078125
chr13	8	Promoter	CAND2	hypomethylated	0.0078125
chr13	7	Promoter	DNAJB8	hypomethylated	0.03125
chr13	9	Promoter	GATA2	hypomethylated	0.0195312
chr13	11	Intragenic	CHST13	hypermethylated	0.0136719
chr13	19	Promoter	MSL2	hypomethylated	5.34058e-05
chr13	7	Promoter	-	hypomethylated	0.015625
chr13	8	Promoter	GK5	hypomethylated	0.0390625
chr13	6	Promoter	XRN1	hypomethylated	0.03125
chr13	6	Promoter	-	hypomethylated	0.03125
chr13	26	Promoter	TSC22D2	hypomethylated	0.00390032
chr13	8	Promoter	GHSR	hypermethylated	0.0078125
chr13	7	Promoter	SENP2	hypomethylated	0.015625
chr13	7	Promoter	CCDC50	hypomethylated	0.015625
chr13	8	Promoter	TMEM44	hypomethylated	0.0390625
chr13	11	Promoter	TNK2	hypomethylated	0.0185547
chr13	6	Promoter	TMEM39A	hypomethylated	0.03125
chr13	7	Promoter	-	hypomethylated	0.015625
chr13	6	Promoter	IFT57	hypomethylated	0.03125
chr13	7	Promoter	PCNP	hypomethylated	0.015625
chr13	6	Promoter	DCBLD2	hypomethylated	0.03125
chr13	7	Promoter	SNORA29	hypermethylated	0.015625
chr13	7	Promoter	MRPL39	hypermethylated	0.015625
chr13	25	Promoter	ADAMTS5	hypomethylated	0.0037809
chr13	24	Promoter	OLIG1	hypermethylated	0.0065161
chr13	12	Promoter	DSCR6	hypomethylated	0.0341797
chr13	12	Promoter	RIPK4	hypomethylated	0.0424805
chr13	8	Promoter	ADARB1	hypermethylated	0.015625
chr14	25	Promoter	GFRA2	hypomethylated	0.00145274
chr14	7	Promoter	NUDT18	hypomethylated	0.015625
chr14	7	Promoter	KIAA1967	hypomethylated	0.015625
chr14	58	Promoter	EGR3	hypomethylated	1.71182e-06
chr14	15	Promoter	-	hypomethylated	0.00427246
chr14	15	Promoter	NEFM	hypomethylated	0.00427246
chr14	15	Promoter	CDCA2	hypomethylated	0.000854492
chr14	15	Promoter	KCTD9	hypomethylated	0.000854492
chr14	9	Promoter	DPYSL2	hypomethylated	0.0117188
chr14	28	Promoter	ALPHA-1A	hypomethylated	0.00316053
chr14	10	Promoter	-	hypomethylated	0.00195312
chr14	9	Promoter	HAND2	hypomethylated	0.00390625
chr14	8	Promoter	CLCN3	hypomethylated	0.015625
chr14	16	Promoter	P2RX2	hypomethylated	0.00418091
chr14	6	Promoter	-	hypomethylated	0.03125
chr14	6	Promoter	-	hypomethylated	0.03125
chr14	9	Promoter	PUS1	hypomethylated	0.0273438
chr14	19	Promoter	FZD10	hypomethylated	0.000209808
chr14	12	Promoter	-	hypomethylated	0.0341797
chr14	7	Promoter	-	hypomethylated	0.015625
chr14	7	Promoter	SCARB1	hypomethylated	0.015625
chr14	8	Promoter	C12ORF65	hypomethylated	0.0078125
chr14	12	Promoter	SBNO1	hypomethylated	0.0161133
chr14	8	Promoter	DIABLO	hypomethylated	0.0078125
chr14	14	Intragenic	CAMKK2	hypomethylated	0.00305176
chr14	7	Promoter	PPTC7	hypomethylated	0.03125
chr14	11	Promoter	ATXN2	hypomethylated	0.00683594
chr14	8	Intragenic	TAOK3	hypomethylated	0.015625
chr14	15	Intragenic	LHX5	hypomethylated	0.00836182
chr14	6	Intergenic	OAS1	hypermethylated	0.03125
chr14	7	Promoter	SRSF9	hypomethylated	0.046875
chr14	10	Promoter	PITPNB	hypermethylated	0.0195312
chr14	14	Promoter	EWSR1	hypomethylated	0.00671387
chr14	11	Promoter	RASL10A	hypomethylated	0.0185547
chr14	6	Intragenic	-	hypomethylated	0.03125
chr14	10	Promoter	MTMR3	hypomethylated	0.0136719
chr14	6	Promoter	SMTN	hypomethylated	0.03125
chr14	9	Promoter	EIF4ENIF1	hypomethylated	0.0078125
chr14	11	Promoter	ADORA2A	hypomethylated	0.000976562
chr14	27	Promoter	-	hypomethylated	5.52833e-06
chr14	14	Promoter	SNAP29	hypomethylated	0.000610352
chr14	14	Promoter	PI4KA	hypomethylated	0.000610352
chr14	10	Promoter	MED15	hypomethylated	0.00585938
chr14	26	Intragenic	SCARF2	hypomethylated	0.0110453
chr14	7	Intergenic	COMT	hypomethylated	0.015625
chr14	7	Intergenic	ARVCF	hypomethylated	0.015625
chr14	10	Intergenic	COMT	hypomethylated	0.0488281
chr14	13	Promoter	MAP3K21	hypomethylated	0.0012207
chr14	10	Promoter	SIPA1L2	hypomethylated	0.00585938
chr14	9	Promoter	C1ORF131	hypermethylated	0.00390625
chr14	9	Promoter	GNPAT	hypermethylated	0.00390625
chr14	13	Promoter	-	hypomethylated	0.0012207
chr14	6	Promoter	-	hypomethylated	0.03125
chr14	7	Promoter	BICC1	hypomethylated	0.015625
chr14	16	Promoter	CCDC6	hypomethylated	3.05176e-05
chr14	12	Promoter	-	hypomethylated	0.00683594
chr14	10	Promoter	HNRNPH3	hypomethylated	0.00195312
chr14	6	Promoter	VPS26A	hypomethylated	0.03125
chr14	7	Promoter	AIFM2	hypomethylated	0.015625
chr14	14	Promoter	TYSND1	hypomethylated	0.0166016
chr14	12	Promoter	-	hypomethylated	0.0268555
chr14	12	Promoter	P4HA1	hypomethylated	0.0268555
chr14	6	Promoter	DNAJC9	hypomethylated	0.03125
chr14	11	Promoter	NDST2	hypomethylated	0.000976562
chr14	18	Promoter	ZMIZ1	hypomethylated	0.00280762
chr14	15	Promoter	CHAT	hypermethylated	0.0150757
chr14	6	Promoter	MARCH8	hypermethylated	0.03125
chr14	11	Promoter	-	hypomethylated	0.0419922
chr14	7	Promoter	IFIT5	hypermethylated	0.03125
chr14	13	Promoter	HTR7	hypomethylated	0.010498
chr14	10	Promoter	-	hypomethylated	0.0136719
chr14	8	Promoter	CYP26C1	hypomethylated	0.0078125
chr14	17	Promoter	CYP26A1	hypermethylated	0.00463867
chr14	9	Promoter	GPR120	hypermethylated	0.0273438
chr14	7	Promoter	-	hypomethylated	0.03125
chr14	6	Promoter	SORBS1	hypomethylated	0.03125
chr14	6	Promoter	ALDH18A1	hypomethylated	0.03125
chr14	11	Promoter	TM9SF3	hypomethylated	0.00683594
chr14	14	Promoter	-	hypomethylated	0.000854492
chr14	10	Promoter	ZDHHC16	hypomethylated	0.00195312
chr14	10	Promoter	EXOSC1	hypomethylated	0.00195312
chr14	7	Promoter	PAX2	hypomethylated	0.015625
chr14	24	Promoter	PAX2	hypomethylated	0.00049448
chr14	8	Promoter	MGEA5	hypomethylated	0.0078125
chr14	15	Promoter	GBF1	hypomethylated	0.00201416
chr14	15	Promoter	PITX3	hypomethylated	0.00201416
chr14	8	Promoter	SFR1	hypomethylated	0.0234375
chr14	15	Promoter	SORCS3	hypomethylated	0.000610352
chr14	15	Promoter	ADRB1	hypomethylated	0.0102539
chr14	26	Promoter	GFRA1	hypomethylated	0.0291509
chr14	14	Promoter	VAX1	hypomethylated	0.0202637
chr14	8	Promoter	RAB11FIP2	hypomethylated	0.0078125
chr14	15	Promoter	NANOS1	hypomethylated	0.000610352
chr14	10	Promoter	-	hypomethylated	0.00976562
chr14	10	Promoter	IL28B	hypomethylated	0.00976562
chr14	11	Promoter	C14H10orf88	hypomethylated	0.00488281
chr14	6	Promoter	PSTK	hypermethylated	0.03125
chr14	11	Promoter	C10ORF137	hypermethylated	0.00488281
chr14	9	Intragenic	MGMT	hypermethylated	0.00390625
chr14	8	Intragenic	MGMT	hypermethylated	0.015625
chr14	8	Intragenic	-	hypermethylated	0.0390625
chr14	18	Intragenic	-	hypermethylated	0.00400543
chr14	15	Intragenic	-	hypomethylated	0.0124512
chr14	8	Intragenic	INPP5A	hypermethylated	0.015625
chr14	7	Intragenic	KNDC1	hypermethylated	0.015625
chr14	7	Intragenic	KNDC1	hypomethylated	0.03125
chr14	7	Intragenic	KNDC1	hypomethylated	0.046875
chr14	23	Promoter	UTF1	hypomethylated	0.000298023
chr14	21	Intergenic	UTF1	hypomethylated	0.000851631
chr14	21	Promoter	VENTX	hypomethylated	0.0238543
chr15	16	Promoter	EPC2	hypermethylated	0.0289917
chr15	8	Promoter	SLC35F5	hypomethylated	0.0078125
chr15	10	Promoter	CCDC93	hypomethylated	0.0273438
chr15	18	Intergenic	EN1	hypermethylated	0.00559998
chr15	10	Promoter	C1QL2	hypomethylated	0.0488281
chr15	6	Promoter	SPATA4	hypomethylated	0.03125
chr15	14	Promoter	STOX2	hypomethylated	0.00170898
chr15	6	Promoter	ANKRD37	hypermethylated	0.03125
chr15	6	Promoter	LRP2BP	hypermethylated	0.03125
chr15	11	Promoter	-	hypomethylated	0.0244141
chr15	8	Promoter	RAB11FIP1	hypomethylated	0.015625
chr15	37	Promoter	ZNF703	hypomethylated	0.0322649
chr15	6	Promoter	CTNNB1	hypermethylated	0.03125
chr15	6	Promoter	DUSP26	hypermethylated	0.03125
chr15	11	Intergenic	TBR1	hypermethylated	0.00488281
chr15	10	Promoter	DPP4	hypermethylated	0.00195312
chr15	7	Promoter	KLHL23	hypomethylated	0.015625
chr15	7	Promoter	SSB	hypomethylated	0.015625
chr15	12	Promoter	TLK1	hypomethylated	0.00341797
chr15	30	Promoter	DLX2	hypomethylated	0.000608409
chr15	7	Intragenic	-	hypermethylated	0.015625
chr15	7	Promoter	HOXD1	hypomethylated	0.015625
chr15	7	Promoter	PLEKHA3	hypomethylated	0.015625
chr15	7	Promoter	FKBP7	hypomethylated	0.015625
chr15	12	Promoter	-	hypomethylated	0.00488281
chr15	12	Promoter	SPATS2L	hypomethylated	0.00488281
chr15	6	Promoter	SGOL2	hypermethylated	0.03125
chr15	13	Promoter	FAM117B	hypomethylated	0.0397949
chr15	8	Promoter	ADAM23	hypomethylated	0.0234375
chr15	13	Promoter	RQCD1	hypomethylated	0.00610352
chr15	10	Promoter	ABCB6	hypomethylated	0.00585938
chr15	28	Intergenic	-	hypomethylated	0.0426084
chr15	10	Promoter	CAB39	hypomethylated	0.00195312
chr15	6	Intragenic	-	hypermethylated	0.03125
chr15	6	Intragenic	ITM2C	hypermethylated	0.03125
chr15	10	Promoter	-	hypomethylated	0.00195312
chr15	7	Promoter	OVCH2	hypermethylated	0.03125
chr15	7	Promoter	CHRND	hypermethylated	0.03125
chr15	8	Promoter	EIF4E2	hypomethylated	0.0390625
chr15	25	Promoter	DGKD	hypomethylated	0.0393387
chr15	7	Intragenic	AGAP1	hypermethylated	0.03125
chr15	7	Promoter	-	hypomethylated	0.03125
chr15	9	Promoter	-	hypomethylated	0.00390625
chr15	8	Promoter	LRRFIP1	hypermethylated	0.0390625
chr15	6	Promoter	ILKAP	hypomethylated	0.03125
chr15	14	Promoter	HES6	hypermethylated	0.0107422
chr15	6	Promoter	-	hypomethylated	0.03125
chr15	6	Promoter	NDUFA10	hypomethylated	0.03125
chr15	7	Promoter	-	hypomethylated	0.015625
chr15	10	Promoter	-	hypermethylated	0.0488281
chr15	7	Promoter	-	hypomethylated	0.015625
chr15	17	Promoter	GPC1	hypomethylated	1.52588e-05
chr15	7	Promoter	GPC1	hypomethylated	0.046875
chr15	30	Promoter	FARP2	hypermethylated	0.0277414
chr15	13	Promoter	-	hypomethylated	0.0327148
chr15	8	Promoter	BOK	hypermethylated	0.0390625
chr15	17	Promoter	PASK	hypomethylated	0.0174255
chr15	17	Promoter	PPP1R7	hypomethylated	0.0174255
chr15	6	Promoter	MTERFD2	hypomethylated	0.03125
chr15	6	Intergenic	MTERFD2	hypermethylated	0.03125
chr15	6	Intergenic	SNED1	hypermethylated	0.03125
chr15	9	Intergenic	MTERFD2	hypermethylated	0.0273438
chr15	9	Intergenic	SNED1	hypermethylated	0.0273438
chr15	13	Intergenic	MTERFD2	hypermethylated	0.010498
chr15	13	Intergenic	SNED1	hypermethylated	0.010498
chr15	10	Promoter	RIF1	hypomethylated	0.0136719
chr15	10	Promoter	-	hypomethylated	0.0136719
chr15	7	Promoter	KIF1A	hypomethylated	0.015625
chr16	14	Promoter	-	hypomethylated	0.00671387
chr16	21	Promoter	-	hypermethylated	0.000720978
chr16	8	Promoter	SKP2	hypomethylated	0.0390625
chr16	9	Promoter	-	hypomethylated	0.0195312
chr16	13	Promoter	PLK2	hypomethylated	0.0327148
chr16	8	Promoter	C5ORF43	hypomethylated	0.0390625
chr16	19	Promoter	MAP1B	hypomethylated	0.00457764
chr16	14	Promoter	ZNF366	hypomethylated	0.000610352
chr16	30	Promoter	STC2	hypomethylated	0.000797898
chr16	9	Intergenic	NKX2-5	hypermethylated	0.0273438
chr16	8	Promoter	-	hypomethylated	0.015625
chr16	8	Promoter	U6	hypomethylated	0.015625
chr16	39	Promoter	TLX3	hypomethylated	0.0168124
chr16	10	Intragenic	SLU7	hypermethylated	0.00390625
chr16	9	Promoter	-	hypermethylated	0.0078125
chr16	14	Promoter	SNORD123	hypomethylated	0.0202637
chr16	21	Intragenic	NSUN2	hypermethylated	0.0238543
chr16	19	Promoter	UBE2QL1	hypomethylated	0.00823212
chr16	6	Promoter	MED10	hypomethylated	0.03125
chr16	11	Promoter	ADAMTS16	hypomethylated	0.00488281
chr16	43	Promoter	SLC6A3	hypomethylated	0.00177991
chr17	8	Promoter	EFHA2	hypomethylated	0.0390625
chr17	8	Intragenic	FAT1	hypermethylated	0.0390625
chr17	6	Promoter	CSGALNACT1	hypomethylated	0.03125
chr17	10	Promoter	PRNP	hypomethylated	0.0371094
chr17	6	Promoter	LRRN4	hypermethylated	0.03125
chr17	6	Promoter	-	hypermethylated	0.03125
chr17	8	Promoter	POLR3F	hypermethylated	0.0390625
chr17	8	Promoter	DZANK1	hypermethylated	0.0390625
chr17	15	Intragenic	SLC24A3	hypomethylated	0.00262451
chr17	9	Promoter	-	hypermethylated	0.0117188
chr17	14	Promoter	PAX1	hypomethylated	0.0107422
chr17	12	Promoter	-	hypomethylated	0.0161133
chr17	12	Promoter	GINS1	hypomethylated	0.0161133
chr17	17	Promoter	ADRA1D	hypomethylated	0.00790405
chr17	8	Promoter	CDC25B	hypomethylated	0.0234375
chr17	8	Promoter	CENPB	hypomethylated	0.0234375
chr17	12	Promoter	OXT	hypomethylated	0.00683594
chr17	7	Promoter	-	hypomethylated	0.046875
chr17	6	Promoter	-	hypomethylated	0.03125
chr17	13	Promoter	-	hypomethylated	0.000244141
chr17	6	Promoter	-	hypomethylated	0.03125
chr17	9	Promoter	TCF15	hypomethylated	0.00390625
chr17	7	Promoter	-	hypomethylated	0.03125
chr17	12	Promoter	TRIB3	hypomethylated	0.0161133
chr17	7	Promoter	NRSN2	hypomethylated	0.015625
chr17	6	Promoter	XKR7	hypomethylated	0.03125
chr17	10	Promoter	SCAND1	hypomethylated	0.0488281
chr17	15	Promoter	-	hypomethylated	0.0412598
chr17	15	Promoter	SOGA1	hypomethylated	0.0412598
chr17	12	Intergenic	SAMHD1	hypermethylated	0.00244141
chr17	12	Intergenic	-	hypermethylated	0.00244141
chr17	8	Promoter	RBL1	hypomethylated	0.0234375
chr17	6	Promoter	ACTR5	hypomethylated	0.03125
chr17	12	Promoter	PIGT	hypomethylated	0.000976563
chr17	12	Promoter	-	hypomethylated	0.000976563
chr17	6	Promoter	SDC4	hypomethylated	0.03125
chr17	12	Promoter	-	hypomethylated	0.00488281
chr17	12	Promoter	-	hypomethylated	0.00488281
chr17	6	Promoter	ARFGEF2	hypomethylated	0.03125
chr17	6	Promoter	CSE1L	hypomethylated	0.03125
chr17	13	Promoter	KCNB1	hypomethylated	0.010498
chr17	9	Promoter	-	hypomethylated	0.00390625
chr17	9	Intragenic	TSHZ2	hypomethylated	0.0273438
chr17	7	Promoter	DOK5	hypomethylated	0.015625
chr17	7	Intergenic	PPP4R1L	hypomethylated	0.03125
chr17	10	Promoter	RAB22A	hypomethylated	0.00195312
chr17	18	Promoter	NPEPL1	hypermethylated	1.52588e-05
chr17	33	Promoter	GNAS	hypomethylated	0.00075932
chr17	11	Intragenic	-	hypermethylated	0.00195312
chr17	17	Intragenic	CABLES2	hypomethylated	0.0395355
chr18	18	Intergenic	NCAPG2	hypomethylated	0.0482788
chr18	6	Intergenic	RNF32	hypermethylated	0.03125
chr18	13	Promoter	EN2	hypermethylated	0.0214844
chr18	6	Intergenic	-	hypermethylated	0.03125
chr18	9	Promoter	-	hypomethylated	0.0195312
chr18	12	Intragenic	PRKAG2	hypomethylated	0.0209961
chr18	9	Promoter	ADCK2	hypomethylated	0.00390625
chr18	9	Promoter	C7ORF49	hypermethylated	0.0195312
chr18	8	Promoter	MEST	hypomethylated	0.0078125
chr18	26	Promoter	-	hypermethylated	0.0140065
chr18	11	Promoter	WASL	hypomethylated	0.00195312
chr18	9	Promoter	FAM3C	hypomethylated	0.0195312
chr18	7	Promoter	TES	hypermethylated	0.03125
chr18	15	Promoter	SEPT7	hypomethylated	0.000427246
chr18	13	Promoter	-	hypomethylated	0.00610352
chr18	7	Intragenic	SKAP2	hypermethylated	0.03125
chr18	8	Promoter	DBNL	hypomethylated	0.0078125
chr18	8	Promoter	MRPS24	hypermethylated	0.0078125
chr18	11	Intragenic	NUDCD3	hypomethylated	0.00488281
chr18	14	Promoter	MYL7	hypermethylated	0.00231934
chr18	7	Promoter	POLD2	hypomethylated	0.046875
chr18	6	Promoter	-	hypomethylated	0.03125
chr2	11	Promoter	MUC6	hypomethylated	0.000976562
chr2	20	Promoter	CHID1	hypermethylated	0.0362339
chr2	9	Promoter	CHID1	hypomethylated	0.0078125
chr2	7	Promoter	TALDO1	hypomethylated	0.015625
chr2	11	Promoter	IRF7	hypermethylated	0.00292969
chr2	9	Intergenic	RASSF7	hypomethylated	0.0273438
chr2	10	Intergenic	SLC22A18	hypomethylated	0.00195312
chr2	9	Intergenic	SNORA54	hypomethylated	0.0117188
chr2	9	Intergenic	SNORA54	hypomethylated	0.0117188
chr2	14	Promoter	-	hypomethylated	0.0494385
chr2	19	Promoter	FGF4	hypomethylated	0.0258217
chr2	6	Promoter	C11ORF24	hypermethylated	0.03125
chr2	7	Intragenic	SUV420H1	hypomethylated	0.03125
chr2	17	Promoter	CHKA	hypomethylated	0.0149994
chr2	17	Promoter	-	hypomethylated	0.0149994
chr2	9	Intragenic	CHKA	hypermethylated	0.00390625
chr2	9	Intragenic	-	hypermethylated	0.00390625
chr2	6	Intragenic	-	hypomethylated	0.03125
chr2	6	Intragenic	TMEM134	hypermethylated	0.03125
chr2	8	Promoter	ANKRD13D	hypomethylated	0.0234375
chr2	10	Promoter	B3GNT1	hypomethylated	0.00585938
chr2	10	Promoter	BRMS1	hypomethylated	0.00585938
chr2	11	Promoter	SLC29A2	hypomethylated	0.000976562
chr2	12	Intergenic	-	hypomethylated	0.0424805
chr2	6	Promoter	TMEM151A	hypomethylated	0.03125
chr2	11	Promoter	C11ORF68	hypomethylated	0.00195312
chr2	11	Promoter	DRAP1	hypomethylated	0.00195312
chr2	17	Promoter	AP5B1	hypomethylated	0.000839233
chr2	17	Promoter	RPL13A	hypomethylated	0.000839233
chr2	17	Promoter	-	hypomethylated	0.000839233
chr2	7	Promoter	SIPA1	hypomethylated	0.015625
chr2	13	Intergenic	SCYL1	hypomethylated	0.010498
chr2	7	Promoter	TIGD3	hypomethylated	0.015625
chr2	12	Promoter	CDC42EP2	hypomethylated	0.012207
chr2	10	Promoter	-	hypomethylated	0.0371094
chr2	10	Promoter	CAPN1	hypomethylated	0.0371094
chr2	6	Intragenic	EHD1	hypermethylated	0.03125
chr2	9	Promoter	CDC42BPG	hypomethylated	0.00390625
chr2	11	Promoter	VEGFB	hypomethylated	0.000976562
chr2	15	Intragenic	C2H11orf95	hypomethylated	0.00115967
chr2	11	Promoter	ATL3	hypomethylated	0.000976562
chr2	11	Promoter	RTN3	hypomethylated	0.000976562
chr2	12	Promoter	ASRGL1	hypermethylated	0.012207
chr2	7	Promoter	TMEM109	hypomethylated	0.046875
chr2	6	Promoter	STX3	hypomethylated	0.03125
chr2	7	Promoter	PATL1	hypermethylated	0.015625
chr2	6	Promoter	CELF1	hypomethylated	0.03125
chr2	6	Promoter	MTCH2	hypomethylated	0.03125
chr2	7	Promoter	CKAP5	hypomethylated	0.046875
chr2	6	Promoter	-	hypomethylated	0.03125
chr2	6	Promoter	-	hypomethylated	0.03125
chr2	13	Promoter	CHRM4	hypomethylated	0.0214844
chr2	10	Promoter	PHF21A	hypomethylated	0.00195312
chr2	7	Promoter	FBXO3	hypomethylated	0.015625
chr2	7	Promoter	GYLTL1B	hypomethylated	0.015625
chr2	11	Promoter	FBXO3	hypermethylated	0.00195312
chr2	11	Promoter	C11ORF94	hypermethylated	0.00195312
chr2	11	Promoter	GYLTL1B	hypermethylated	0.00195312
chr2	13	Promoter	SLC35C1	hypomethylated	0.0134277
chr2	17	Promoter	TP53I11	hypomethylated	0.00038147
chr2	6	Promoter	LDLRAD3	hypomethylated	0.03125
chr2	6	Promoter	CAT	hypermethylated	0.03125
chr2	8	Promoter	FBXO3	hypomethylated	0.0078125
chr2	10	Intragenic	DBX1	hypermethylated	0.0195312
chr2	8	Promoter	E2F8	hypomethylated	0.0078125
chr2	6	Promoter	UEVLD	hypomethylated	0.03125
chr2	6	Intragenic	LDHA	hypermethylated	0.03125
chr2	6	Intragenic	-	hypermethylated	0.03125
chr2	7	Promoter	HPS5	hypermethylated	0.046875
chr2	7	Promoter	GTF2H1	hypermethylated	0.046875
chr2	7	Promoter	WDR18	hypomethylated	0.015625
chr2	7	Promoter	C19ORF21	hypomethylated	0.015625
chr2	20	Promoter	ONECUT3	hypomethylated	0.0136166
chr2	14	Intergenic	ONECUT3	hypomethylated	0.000854492
chr2	14	Intergenic	ATP8B3	hypomethylated	0.000854492
chr2	7	Promoter	-	hypomethylated	0.015625
chr2	7	Promoter	FAM108A1	hypomethylated	0.015625
chr2	6	Promoter	BTBD2	hypomethylated	0.03125
chr2	9	Promoter	SPPL2B	hypomethylated	0.0390625
chr2	9	Promoter	-	hypomethylated	0.0390625
chr2	9	Promoter	LSM7	hypomethylated	0.0390625
chr2	7	Promoter	-	hypomethylated	0.046875
chr2	6	Intragenic	-	hypermethylated	0.03125
chr2	6	Intragenic	FZR1	hypermethylated	0.03125
chr2	8	Intragenic	-	hypermethylated	0.0078125
chr2	8	Intragenic	FZR1	hypermethylated	0.0078125
chr2	11	Promoter	-	hypomethylated	0.0244141
chr2	11	Promoter	-	hypomethylated	0.0244141
chr2	8	Promoter	NRTN	hypomethylated	0.0078125
chr2	8	Promoter	DUS3L	hypomethylated	0.0078125
chr2	15	Promoter	SNAPC2	hypomethylated	0.0124512
chr2	6	Intragenic	HNRNPM	hypomethylated	0.03125
chr2	12	Promoter	KEAP1	hypomethylated	0.00341797
chr2	12	Promoter	KEAP1	hypomethylated	0.00341797
chr2	9	Promoter	ATG4D	hypomethylated	0.00390625
chr2	8	Promoter	DNMT1	hypomethylated	0.0234375
chr2	17	Promoter	ASNA1	hypomethylated	3.05176e-05
chr2	17	Promoter	TNPO2	hypomethylated	3.05176e-05
chr2	17	Promoter	SNORD41	hypomethylated	3.05176e-05
chr2	7	Promoter	DNASE2	hypermethylated	0.015625
chr2	10	Promoter	BEST2	hypermethylated	0.00585938
chr2	23	Intergenic	NFIX	hypomethylated	0.000298023
chr2	23	Intergenic	TRMT1	hypomethylated	0.000298023
chr2	8	Promoter	IER2	hypermethylated	0.0078125
chr2	8	Promoter	STX10	hypermethylated	0.0078125
chr2	11	Promoter	IER2	hypomethylated	0.0185547
chr2	11	Promoter	STX10	hypomethylated	0.0185547
chr2	6	Intragenic	ZSWIM4	hypermethylated	0.03125
chr2	6	Promoter	DDX39A	hypomethylated	0.03125
chr2	8	Intragenic	SYDE1	hypermethylated	0.0390625
chr2	6	Promoter	SLC1A6	hypomethylated	0.03125
chr2	13	Promoter	-	hypomethylated	0.0134277
chr2	7	Intergenic	CALR3	hypomethylated	0.046875
chr2	17	Promoter	UNC13A	hypomethylated	0.00167847
chr2	8	Promoter	RPL18A	hypomethylated	0.0078125
chr2	8	Promoter	SNORA68	hypomethylated	0.0078125
chr2	22	Promoter	NIS	hypomethylated	8.05855e-05
chr2	6	Promoter	MPV17L2	hypermethylated	0.03125
chr2	14	Intergenic	-	hypomethylated	0.00402832
chr2	8	Intragenic	HOMER3	hypomethylated	0.0078125
chr2	9	Promoter	GDF1	hypomethylated	0.0195312
chr2	9	Promoter	ARMC6	hypomethylated	0.0195312
chr2	16	Intergenic	YJEFN3	hypermethylated	0.00335693
chr2	10	Promoter	CILP2	hypermethylated	0.0371094
chr2	12	Promoter	GJC2	hypomethylated	0.0161133
chr2	12	Promoter	C1ORF69	hypomethylated	0.0161133
chr2	8	Promoter	TBC1D9B	hypomethylated	0.0234375
chr2	9	Promoter	-	hypomethylated	0.0195312
chr2	10	Promoter	RAB24	hypermethylated	0.0195312
chr2	10	Promoter	PRELID1	hypermethylated	0.0195312
chr2	7	Promoter	ZNF346	hypomethylated	0.03125
chr2	8	Intragenic	GPRIN1	hypomethylated	0.0078125
chr2	8	Promoter	TMEM171	hypomethylated	0.0078125
chr2	15	Promoter	-	hypomethylated	0.00152588
chr2	13	Intergenic	OTP	hypomethylated	0.0478516
chr2	9	Promoter	OTP	hypermethylated	0.0078125
chr2	8	Promoter	OTP	hypomethylated	0.0390625
chr2	6	Promoter	-	hypermethylated	0.03125
chr2	627	Promoter	-	hypomethylated	2.14707e-102
chr2	627	Promoter	-	hypomethylated	2.14707e-102
chr2	16	Promoter	RGMB	hypomethylated	0.000152588
chr2	7	Promoter	ST8SIA4	hypomethylated	0.015625
chr2	18	Promoter	FBXL17	hypomethylated	0.00657654
chr2	6	Promoter	STARD4	hypermethylated	0.03125
chr2	6	Promoter	-	hypermethylated	0.03125
chr2	11	Promoter	-	hypomethylated	0.00292969
chr2	7	Promoter	TRIM36	hypermethylated	0.03125
chr2	6	Intragenic	PRDM6	hypermethylated	0.03125
chr2	6	Intragenic	-	hypermethylated	0.03125
chr2	15	Promoter	MARCH3	hypermethylated	0.0301514
chr2	17	Promoter	CHSY3	hypomethylated	0.0128632
chr2	6	Intergenic	ANKRD43	hypermethylated	0.03125
chr2	15	Promoter	VDAC1	hypomethylated	0.00115967
chr2	7	Promoter	CAMLG	hypomethylated	0.03125
chr2	10	Promoter	CXCL14	hypomethylated	0.0136719
chr2	6	Promoter	-	hypermethylated	0.03125
chr2	6	Promoter	CDC25C	hypermethylated	0.03125
chr2	6	Promoter	-	hypermethylated	0.03125
chr2	7	Promoter	CXXC5	hypomethylated	0.015625
chr2	8	Promoter	-	hypermethylated	0.0234375
chr2	9	Promoter	-	hypomethylated	0.0195312
chr2	12	Promoter	-	hypomethylated	0.000976563
chr2	10	Promoter	-	hypomethylated	0.00390625
chr2	13	Promoter	ARHGAP26	hypomethylated	0.00170898
chr2	10	Intragenic	FBXO38	hypermethylated	0.0136719
chr2	11	Promoter	GRPEL2	hypomethylated	0.0185547
chr2	6	Promoter	PCYOX1L	hypomethylated	0.03125
chr2	10	Intergenic	PCYOX1L	hypomethylated	0.0195312
chr2	13	Intragenic	PPARGC1B	hypermethylated	0.00244141
chr2	30	Intragenic	PPARGC1B	hypermethylated	0.0046648
chr2	12	Promoter	SLC26A2	hypermethylated	0.000488281
chr2	13	Promoter	SLC26A2	hypomethylated	0.00805664
chr2	6	Promoter	SLC26A2	hypermethylated	0.03125
chr2	11	Intragenic	HMGXB3	hypermethylated	0.0185547
chr2	10	Intragenic	HMGXB3	hypermethylated	0.00585938
chr2	9	Intergenic	HMGXB3	hypermethylated	0.0273438
chr2	8	Intragenic	CAMK2A	hypomethylated	0.015625
chr2	10	Promoter	ARSI	hypomethylated	0.00390625
chr2	9	Promoter	ARSI	hypomethylated	0.0195312
chr2	13	Promoter	-	hypomethylated	0.0012207
chr2	13	Promoter	-	hypomethylated	0.0012207
chr3	7	Intergenic	PRKAR1B	hypomethylated	0.03125
chr3	8	Promoter	HEATR2	hypermethylated	0.0078125
chr3	8	Promoter	PRKAR1B	hypermethylated	0.0078125
chr3	15	Intragenic	HEATR2	hypomethylated	0.0412598
chr3	7	Intragenic	HEATR2	hypomethylated	0.015625
chr3	6	Intergenic	HEATR2	hypermethylated	0.03125
chr3	6	Intragenic	C7orf50	hypermethylated	0.03125
chr3	10	Promoter	ZFAND2A	hypomethylated	0.0371094
chr3	13	Promoter	UNCX	hypomethylated	0.0266113
chr3	14	Intragenic	-	hypermethylated	0.0245361
chr3	9	Intragenic	-	hypomethylated	0.00390625
chr3	30	Intragenic	-	hypermethylated	3.04952e-05
chr3	30	Intragenic	-	hypermethylated	3.04952e-05
chr3	8	Intragenic	-	hypermethylated	0.0078125
chr3	8	Intragenic	-	hypermethylated	0.0078125
chr3	34	Intragenic	-	hypermethylated	0.0463934
chr3	16	Intragenic	-	hypermethylated	0.00762939
chr3	11	Intergenic	-	hypermethylated	0.0419922
chr3	50	Intragenic	WIPI2	hypermethylated	0.0153941
chr3	14	Intragenic	-	hypomethylated	0.00402832
chr3	9	Promoter	EIF2AK1	hypomethylated	0.0390625
chr3	10	Intragenic	LMTK2	hypermethylated	0.00976562
chr3	6	Promoter	BHLHA15	hypomethylated	0.03125
chr3	6	Promoter	TECPR1	hypomethylated	0.03125
chr3	10	Intragenic	BAIAP2L1	hypomethylated	0.0195312
chr3	6	Promoter	-	hypomethylated	0.03125
chr3	7	Promoter	TRRAP	hypomethylated	0.03125
chr3	7	Promoter	TMEM130	hypomethylated	0.03125
chr3	14	Promoter	TRRAP	hypomethylated	0.029541
chr3	14	Promoter	TMEM130	hypomethylated	0.029541
chr3	10	Intragenic	-	hypermethylated	0.0136719
chr3	52	Intragenic	-	hypermethylated	9.52775e-05
chr3	12	Intergenic	ZNF655	hypermethylated	0.0424805
chr3	7	Intergenic	ZNF394	hypermethylated	0.046875
chr3	7	Intergenic	-	hypermethylated	0.046875
chr3	10	Promoter	PTCD1	hypomethylated	0.00195312
chr3	10	Promoter	CPSF4	hypomethylated	0.00195312
chr3	8	Promoter	ZKSCAN1	hypermethylated	0.0390625
chr3	9	Promoter	EPO	hypomethylated	0.00390625
chr3	12	Promoter	EPHB4	hypomethylated	0.0161133
chr3	14	Intragenic	COL26A1	hypomethylated	0.0166016
chr3	6	Intragenic	CUX1	hypermethylated	0.03125
chr3	10	Promoter	GUSB	hypomethylated	0.00195312
chr3	7	Promoter	-	hypomethylated	0.03125
chr3	18	Promoter	ZNF668	hypermethylated	0.0482788
chr3	11	Intergenic	ORAI3	hypomethylated	0.000976562
chr3	11	Intergenic	-	hypomethylated	0.0419922
chr3	8	Promoter	ZNF764	hypomethylated	0.0390625
chr3	9	Intragenic	-	hypermethylated	0.00390625
chr3	17	Promoter	-	hypomethylated	0.000289917
chr3	6	Promoter	-	hypomethylated	0.03125
chr3	6	Promoter	LCMT1	hypomethylated	0.03125
chr3	7	Promoter	SCNN1B	hypomethylated	0.046875
chr3	6	Promoter	-	hypomethylated	0.03125
chr3	15	Promoter	SYT17	hypomethylated	0.00537109
chr3	7	Promoter	BFAR	hypermethylated	0.015625
chr3	11	Promoter	-	hypomethylated	0.00683594
chr3	11	Promoter	-	hypomethylated	0.000976562
chr3	14	Promoter	GLYR1	hypomethylated	0.000366211
chr3	20	Promoter	-	hypomethylated	0.0266418
chr3	20	Promoter	MGRN1	hypomethylated	0.0266418
chr3	12	Intergenic	-	hypomethylated	0.00341797
chr3	6	Promoter	NMRAL1	hypomethylated	0.03125
chr3	6	Promoter	HMOX2	hypomethylated	0.03125
chr3	7	Promoter	RGS11	hypermethylated	0.015625
chr3	8	Intragenic	RGS11	hypermethylated	0.0078125
chr3	27	Promoter	HBM	hypomethylated	0.0214288
chr3	27	Promoter	-	hypomethylated	0.0214288
chr3	27	Promoter	HBZ	hypomethylated	0.0214288
chr3	27	Promoter	HBA	hypomethylated	0.0214288
chr3	13	Intragenic	RGS11	hypomethylated	0.0170898
chr3	13	Intragenic	-	hypomethylated	0.0170898
chr3	16	Intragenic	RGS11	hypermethylated	0.0289917
chr3	16	Intragenic	-	hypermethylated	0.0289917
chr3	6	Intragenic	-	hypomethylated	0.03125
chr3	11	Promoter	C16ORF11	hypomethylated	0.00292969
chr3	11	Promoter	WDR90	hypomethylated	0.00292969
chr3	11	Promoter	MPG	hypomethylated	0.00292969
chr3	7	Intragenic	JMJD8	hypomethylated	0.03125
chr3	7	Intragenic	WDR90	hypomethylated	0.03125
chr3	6	Intragenic	JMJD8	hypomethylated	0.03125
chr3	6	Intragenic	-	hypomethylated	0.03125
chr3	8	Promoter	METRN	hypomethylated	0.0390625
chr3	8	Promoter	FAM173A	hypomethylated	0.0390625
chr3	6	Intragenic	-	hypermethylated	0.03125
chr3	9	Intragenic	-	hypomethylated	0.0273438
chr3	11	Promoter	-	hypomethylated	0.00683594
chr3	11	Promoter	-	hypomethylated	0.00683594
chr3	6	Promoter	-	hypomethylated	0.03125
chr3	9	Intragenic	BAIAP3	hypomethylated	0.00390625
chr3	9	Intragenic	-	hypomethylated	0.00390625
chr3	9	Intragenic	-	hypomethylated	0.00390625
chr3	6	Intragenic	-	hypomethylated	0.03125
chr3	6	Intragenic	-	hypomethylated	0.03125
chr3	6	Intragenic	-	hypomethylated	0.03125
chr3	6	Intragenic	-	hypomethylated	0.03125
chr3	6	Promoter	PRSS29P	hypomethylated	0.03125
chr3	8	Promoter	SYNGR3	hypomethylated	0.0078125
chr3	8	Promoter	NOXO1	hypomethylated	0.0078125
chr3	8	Intergenic	TSC2	hypomethylated	0.0078125
chr3	12	Promoter	PKD1	hypomethylated	0.00488281
chr3	6	Intragenic	TRAF7	hypomethylated	0.03125
chr3	29	Intergenic	TRAF7	hypomethylated	0.00181634
chr3	14	Promoter	RNPS1	hypermethylated	0.0166016
chr3	14	Promoter	-	hypermethylated	0.0166016
chr3	6	Promoter	C16orf59	hypermethylated	0.03125
chr3	7	Promoter	-	hypomethylated	0.015625
chr3	11	Promoter	BICD2	hypomethylated	0.00488281
chr3	12	Promoter	BARX1	hypomethylated	0.012207
chr3	10	Promoter	TTL	hypermethylated	0.0371094
chr3	8	Promoter	ARID5A	hypomethylated	0.0234375
chr3	11	Promoter	RPL31	hypomethylated	0.0322266
chr3	12	Promoter	LONRF2	hypomethylated	0.0424805
chr3	7	Promoter	TXNDC9	hypomethylated	0.03125
chr3	14	Promoter	C2ORF55	hypomethylated	0.00012207
chr3	11	Promoter	ATOH8	hypomethylated	0.00976562
chr3	11	Promoter	TMSB10	hypomethylated	0.0185547
chr3	11	Promoter	-	hypomethylated	0.0185547
chr3	8	Promoter	LOXL3	hypomethylated	0.0078125
chr3	8	Promoter	-	hypomethylated	0.0078125
chr3	7	Promoter	MOGS	hypomethylated	0.015625
chr3	11	Promoter	-	hypermethylated	0.00292969
chr3	6	Promoter	-	hypomethylated	0.03125
chr3	6	Promoter	TPRKB	hypomethylated	0.03125
chr3	11	Promoter	FBXO41	hypomethylated	0.000976562
chr3	6	Promoter	SMYD5	hypomethylated	0.03125
chr3	6	Intragenic	SFXN5	hypomethylated	0.03125
chr3	7	Intergenic	ATP6V1B1	hypermethylated	0.015625
chr3	7	Promoter	NAGK	hypomethylated	0.015625
chr3	8	Promoter	TEX261	hypomethylated	0.0390625
chr3	6	Promoter	GFAT1	hypomethylated	0.03125
chr3	9	Promoter	ACTR2	hypomethylated	0.0273438
chr3	7	Promoter	SERTAD2	hypomethylated	0.046875
chr3	12	Promoter	CCDC85A	hypomethylated	0.00488281
chr3	6	Intergenic	SIX2	hypomethylated	0.03125
chr3	12	Promoter	SIX2	hypomethylated	0.0268555
chr3	26	Promoter	ZFP36L2	hypomethylated	0.00863466
chr3	6	Intragenic	DHX57	hypermethylated	0.03125
chr3	8	Promoter	C2ORF56	hypermethylated	0.0078125
chr3	8	Promoter	CEBPZ	hypermethylated	0.0078125
chr3	15	Promoter	MEMO1	hypomethylated	0.0180664
chr3	7	Intergenic	-	hypermethylated	0.03125
chr3	9	Intragenic	FAM179A	hypomethylated	0.0390625
chr3	13	Promoter	SLC4A1AP	hypermethylated	0.0266113
chr3	13	Promoter	SUPT7L	hypermethylated	0.0266113
chr3	6	Intragenic	SLC5A6	hypermethylated	0.03125
chr3	8	Promoter	-	hypomethylated	0.0078125
chr3	8	Promoter	KCNK3	hypomethylated	0.0078125
chr3	8	Promoter	C2ORF70	hypomethylated	0.0078125
chr3	16	Promoter	FAM59B	hypomethylated	0.0249634
chr3	10	Promoter	TTC32	hypermethylated	0.0371094
chr3	8	Promoter	-	hypomethylated	0.0078125
chr3	21	Intragenic	PDI-P5	hypermethylated	0.0113468
chr3	8	Intragenic	ASAP2	hypermethylated	0.0078125
chr3	15	Intragenic	ASAP2	hypermethylated	0.00335693
chr3	11	Intragenic	ASAP2	hypermethylated	0.00683594
chr3	16	Intragenic	ASAP2	hypermethylated	0.000579834
chr3	8	Promoter	RNF144A	hypomethylated	0.015625
chr3	14	Intergenic	SOX11	hypomethylated	0.0134277
chr3	15	Intragenic	MYT1L	hypomethylated	6.10352e-05
chr3	15	Intragenic	MYT1L	hypomethylated	6.10352e-05
chr3	7	Promoter	-	hypermethylated	0.015625
chr3	8	Intragenic	-	hypermethylated	0.0390625
chr3	8	Intragenic	-	hypermethylated	0.0390625
chr3	10	Intergenic	-	hypomethylated	0.00390625
chr3	18	Intragenic	-	hypomethylated	0.0384903
chr3	13	Promoter	-	hypomethylated	0.0397949
chr3	13	Promoter	ACP1	hypomethylated	0.0397949
chr3	13	Promoter	ACP1	hypomethylated	0.0397949
chr4	7	Promoter	COMMD5	hypomethylated	0.015625
chr4	10	Promoter	RECQL4	hypomethylated	0.00976562
chr4	7	Promoter	COMMD5	hypomethylated	0.015625
chr4	9	Promoter	C8orf82	hypomethylated	0.0078125
chr4	9	Promoter	LRRC24	hypomethylated	0.0078125
chr4	9	Promoter	FOXH1	hypomethylated	0.0195312
chr4	9	Promoter	-	hypomethylated	0.0195312
chr4	9	Promoter	-	hypomethylated	0.0195312
chr4	16	Promoter	-	hypomethylated	0.00100708
chr4	16	Promoter	-	hypomethylated	0.00100708
chr4	15	Promoter	TMEM249	hypomethylated	0.00836182
chr4	15	Promoter	POPAR	hypomethylated	0.00836182
chr4	6	Promoter	SLC45A4	hypomethylated	0.03125
chr4	6	Promoter	SLC45A4	hypomethylated	0.03125
chr4	8	Intergenic	-	hypermethylated	0.0078125
chr4	8	Intergenic	CHRAC1	hypermethylated	0.0078125
chr4	6	Intragenic	TRAPPC9	hypermethylated	0.03125
chr4	6	Intragenic	TRAPPC9	hypermethylated	0.03125
chr4	7	Intragenic	TRAPPC9	hypomethylated	0.015625
chr4	21	Promoter	FAM84B	hypomethylated	0.0290146
chr4	7	Promoter	SQLE	hypomethylated	0.015625
chr4	11	Promoter	-	hypermethylated	0.0185547
chr4	11	Promoter	NUDCD1	hypomethylated	0.0322266
chr4	11	Promoter	-	hypomethylated	0.0322266
chr4	14	Promoter	LRP12	hypomethylated	0.0012207
chr4	12	Promoter	-	hypermethylated	0.012207
chr4	12	Promoter	-	hypomethylated	0.0161133
chr4	10	Promoter	MTERFD1	hypomethylated	0.00976562
chr4	9	Promoter	C8ORF37	hypomethylated	0.0117188
chr4	6	Intergenic	-	hypermethylated	0.03125
chr4	13	Promoter	PDP1	hypomethylated	0.00341797
chr4	7	Promoter	CRISPLD1	hypomethylated	0.015625
chr4	15	Promoter	JPH1	hypomethylated	0.00201416
chr4	7	Promoter	TRPA1	hypomethylated	0.015625
chr4	33	Promoter	PRDM14	hypomethylated	0.0110065
chr4	8	Promoter	COPS5	hypomethylated	0.0078125
chr4	9	Promoter	MTFR1	hypomethylated	0.00390625
chr4	16	Promoter	-	hypermethylated	0.0182495
chr4	12	Promoter	MOS	hypermethylated	0.000488281
chr4	21	Promoter	-	hypomethylated	9.53674e-06
chr4	22	Promoter	SOX17	hypomethylated	0.000809193
chr4	9	Promoter	TCEA1	hypomethylated	0.0195312
chr4	8	Promoter	ATP1B1	hypomethylated	0.015625
chr4	8	Promoter	-	hypomethylated	0.015625
chr4	7	Promoter	TADA1	hypermethylated	0.015625
chr4	7	Promoter	PEA15	hypomethylated	0.015625
chr4	11	Promoter	FCRL6	hypomethylated	0.00195312
chr4	11	Promoter	TAGLN2	hypomethylated	0.00195312
chr4	8	Promoter	LRRC71	hypomethylated	0.0078125
chr4	22	Promoter	INSRR	hypomethylated	0.00219488
chr4	22	Promoter	NTRK1	hypomethylated	0.00219488
chr4	10	Intragenic	MEX3A	hypomethylated	0.0136719
chr4	11	Promoter	DAP3	hypomethylated	0.00195312
chr4	11	Intragenic	DAP3	hypomethylated	0.0322266
chr4	11	Intragenic	ASH1L	hypomethylated	0.0322266
chr4	12	Intergenic	FDPS	hypomethylated	0.00146484
chr4	6	Promoter	SCAMP3	hypomethylated	0.03125
chr4	6	Promoter	CLK2	hypomethylated	0.03125
chr4	6	Promoter	HCN3	hypomethylated	0.03125
chr4	8	Promoter	THBS3	hypomethylated	0.0078125
chr4	8	Promoter	MTX1	hypomethylated	0.0078125
chr4	26	Promoter	-	hypomethylated	2.98023e-08
chr4	26	Promoter	-	hypomethylated	2.98023e-08
chr4	26	Promoter	-	hypomethylated	2.98023e-08
chr4	7	Promoter	SNX27	hypomethylated	0.046875
chr4	12	Promoter	ZNF687	hypomethylated	0.0341797
chr4	8	Promoter	VPS72	hypomethylated	0.0078125
chr4	6	Promoter	-	hypomethylated	0.03125
chr4	6	Promoter	-	hypomethylated	0.03125
chr4	6	Promoter	-	hypomethylated	0.03125
chr4	14	Promoter	-	hypomethylated	0.000244141
chr4	14	Promoter	POLR3GL	hypomethylated	0.000244141
chr4	13	Promoter	MAN1A2	hypomethylated	0.0214844
chr4	9	Promoter	TRIM45	hypomethylated	0.00390625
chr4	7	Promoter	CD58	hypomethylated	0.015625
chr4	15	Promoter	MAGI3	hypomethylated	0.000427246
chr4	6	Promoter	PPM1J	hypomethylated	0.03125
chr4	7	Intergenic	CAPZA1	hypomethylated	0.015625
chr4	11	Promoter	ST7L	hypomethylated	0.00292969
chr4	11	Promoter	CAPZA1	hypomethylated	0.00292969
chr4	12	Promoter	WNT2B	hypomethylated	0.0341797
chr4	7	Promoter	HBXIP	hypermethylated	0.03125
chr4	6	Promoter	HENMT1	hypomethylated	0.03125
chr4	10	Promoter	-	hypomethylated	0.00585938
chr4	8	Promoter	CCBL2	hypomethylated	0.0078125
chr4	8	Promoter	GBP2	hypomethylated	0.0078125
chr4	6	Intergenic	ODF2L	hypomethylated	0.03125
chr4	6	Intergenic	-	hypomethylated	0.03125
chr4	9	Promoter	ODF2L	hypermethylated	0.0273438
chr4	11	Promoter	SYDE2	hypomethylated	0.0322266
chr4	11	Promoter	BCL10	hypomethylated	0.0322266
chr4	8	Promoter	-	hypermethylated	0.0390625
chr4	17	Promoter	ZC3H3	hypomethylated	0.0128632
chr4	7	Intergenic	RHPN1	hypomethylated	0.015625
chr4	15	Intergenic	GLI4	hypomethylated	0.00537109
chr5	18	Intergenic	-	hypomethylated	0.00280762
chr5	8	Promoter	GTSE1	hypomethylated	0.0078125
chr5	69	Promoter	PKDREJ	hypermethylated	0.00345893
chr5	69	Promoter	C22ORF40	hypermethylated	0.00345893
chr5	69	Promoter	TTC38	hypermethylated	0.00345893
chr5	6	Promoter	C22ORF40	hypomethylated	0.03125
chr5	9	Promoter	FAM118A	hypomethylated	0.0078125
chr5	10	Intragenic	EFCAB6	hypermethylated	0.0273438
chr5	8	Intragenic	EFCAB6	hypomethylated	0.0078125
chr5	6	Intragenic	PACSIN2	hypomethylated	0.03125
chr5	10	Promoter	NDUFA6	hypermethylated	0.0273438
chr5	6	Intergenic	-	hypomethylated	0.03125
chr5	6	Intergenic	-	hypomethylated	0.03125
chr5	7	Promoter	snoU13	hypomethylated	0.015625
chr5	8	Promoter	JOSD1	hypermethylated	0.0390625
chr5	8	Promoter	GTPBP1	hypermethylated	0.0390625
chr5	10	Promoter	-	hypermethylated	0.0488281
chr5	12	Promoter	-	hypomethylated	0.0268555
chr5	10	Intragenic	SLC16A8	hypomethylated	0.0488281
chr5	27	Promoter	PPP1R29	hypomethylated	0.028018
chr5	7	Promoter	EIF3D	hypermethylated	0.015625
chr5	10	Intergenic	RBFOX2	hypomethylated	0.00585938
chr5	11	Promoter	CKAP4	hypomethylated	0.000976562
chr5	16	Promoter	-	hypermethylated	0.00628662
chr5	9	Promoter	LMBR1L	hypomethylated	0.0390625
chr5	11	Promoter	-	hypermethylated	0.00976562
chr5	11	Promoter	-	hypermethylated	0.00976562
chr5	14	Promoter	TUBA1B	hypomethylated	0.00305176
chr5	14	Promoter	-	hypomethylated	0.00305176
chr5	8	Promoter	KCNH3	hypomethylated	0.0078125
chr5	11	Promoter	SMAGP	hypomethylated	0.0244141
chr5	16	Promoter	NEMP1	hypomethylated	0.00268555
chr5	16	Promoter	NAB2	hypomethylated	0.00268555
chr5	16	Promoter	-	hypomethylated	0.00268555
chr5	13	Promoter	-	hypomethylated	0.0134277
chr5	8	Promoter	DCTN2	hypomethylated	0.0078125
chr5	8	Promoter	KIF5A	hypomethylated	0.0078125
chr5	11	Promoter	LRIG3	hypermethylated	0.00683594
chr5	13	Promoter	AVPR1A	hypermethylated	0.0397949
chr5	9	Promoter	MDM2	hypomethylated	0.00390625
chr5	10	Promoter	KCNC2	hypomethylated	0.0195312
chr5	10	Promoter	-	hypomethylated	0.0195312
chr5	6	Promoter	KCNC2	hypomethylated	0.03125
chr5	6	Promoter	-	hypomethylated	0.03125
chr5	6	Promoter	PTHLH	hypermethylated	0.03125
chr5	12	Promoter	MANSC4	hypomethylated	0.0424805
chr5	12	Promoter	KLHDC5	hypomethylated	0.0424805
chr5	8	Promoter	RIMKLB	hypomethylated	0.0078125
chr5	8	Promoter	-	hypomethylated	0.0234375
chr5	8	Promoter	LRRC23	hypomethylated	0.0078125
chr5	8	Promoter	-	hypomethylated	0.0078125
chr5	6	Promoter	C12ORF53	hypomethylated	0.03125
chr5	6	Promoter	NCAPD2	hypomethylated	0.03125
chr5	8	Intragenic	C12ORF53	hypomethylated	0.0078125
chr5	9	Promoter	IFFO1	hypomethylated	0.0273438
chr5	9	Promoter	NOP2	hypomethylated	0.0273438
chr5	9	Promoter	CHD4	hypomethylated	0.0195312
chr5	14	Intragenic	VWF	hypermethylated	0.0202637
chr5	7	Promoter	-	hypomethylated	0.015625
chr5	8	Promoter	TSPAN9	hypomethylated	0.015625
chr5	17	Promoter	TEAD4	hypomethylated	0.00933838
chr5	17	Promoter	TEAD4	hypomethylated	0.00933838
chr5	6	Promoter	-	hypomethylated	0.03125
chr5	13	Promoter	WNK1	hypomethylated	0.0170898
chr5	9	Promoter	-	hypomethylated	0.00390625
chr5	9	Promoter	ATP6V1E1	hypomethylated	0.00390625
chr5	12	Promoter	SLC2A13	hypomethylated	0.00683594
chr5	12	Promoter	-	hypomethylated	0.00683594
chr5	11	Promoter	-	hypermethylated	0.00976562
chr5	9	Promoter	-	hypomethylated	0.00390625
chr5	9	Promoter	-	hypomethylated	0.00390625
chr5	7	Promoter	CHST11	hypomethylated	0.015625
chr5	16	Promoter	-	hypomethylated	0.0182495
chr5	16	Promoter	NFYB	hypomethylated	0.0182495
chr5	7	Promoter	ACTR6	hypomethylated	0.03125
chr5	7	Promoter	ACTR6	hypomethylated	0.03125
chr5	11	Promoter	AMDHD1	hypomethylated	0.00976562
chr5	7	Intergenic	TMCC3	hypermethylated	0.015625
chr5	9	Promoter	-	hypomethylated	0.0195312
chr5	13	Promoter	C12ORF12	hypomethylated	0.0266113
chr5	10	Promoter	POC1B	hypomethylated	0.00195312
chr5	9	Promoter	-	hypomethylated	0.0195312
chr5	16	Promoter	LIN7A	hypomethylated	3.05176e-05
chr5	8	Intragenic	E2F7	hypomethylated	0.0390625
chr5	10	Promoter	TBC1D22A	hypomethylated	0.0136719
chr5	9	Promoter	-	hypomethylated	0.0195312
chr5	6	Intergenic	LARGE	hypermethylated	0.03125
chr5	10	Promoter	SCO2	hypomethylated	0.0273438
chr5	12	Intragenic	SBF1	hypomethylated	0.00683594
chr5	12	Intergenic	SBF1	hypomethylated	0.0424805
chr5	16	Promoter	TUBGCP6	hypomethylated	0.00515747
chr5	16	Promoter	HDAC10	hypomethylated	0.00515747
chr5	16	Promoter	PPP6R2	hypomethylated	0.00515747
chr5	8	Intergenic	TUBGCP6	hypomethylated	0.015625
chr5	12	Promoter	SELO	hypomethylated	0.0341797
chr5	9	Intragenic	-	hypermethylated	0.00390625
chr5	10	Promoter	MLC1	hypomethylated	0.00390625
chr5	10	Promoter	MOV10L1	hypomethylated	0.00390625
chr5	7	Intragenic	MLC1	hypermethylated	0.015625
chr6	7	Intragenic	SPIRE2	hypomethylated	0.015625
chr6	64	Intragenic	SPIRE2	hypomethylated	8.03212e-12
chr6	7	Promoter	-	hypermethylated	0.015625
chr6	9	Promoter	TRAPPC2L	hypomethylated	0.0195312
chr6	9	Promoter	GALNS	hypomethylated	0.0195312
chr6	6	Intragenic	-	hypermethylated	0.03125
chr6	17	Intragenic	-	hypomethylated	0.00556946
chr6	7	Intragenic	-	hypomethylated	0.015625
chr6	6	Promoter	CDT1	hypomethylated	0.03125
chr6	8	Intragenic	-	hypomethylated	0.0078125
chr6	6	Intragenic	MTHFSD	hypermethylated	0.03125
chr6	33	Intragenic	GINS2	hypomethylated	0.00428456
chr6	12	Intragenic	FAM92B	hypomethylated	0.00683594
chr6	17	Intragenic	FAM92B	hypermethylated	0.0149994
chr6	7	Intragenic	MBTPS1	hypermethylated	0.046875
chr6	6	Promoter	-	hypermethylated	0.03125
chr6	9	Intergenic	SYCE1L	hypomethylated	0.0390625
chr6	8	Promoter	TMEM231	hypomethylated	0.015625
chr6	8	Promoter	GABARAPL2	hypomethylated	0.015625
chr6	7	Promoter	MLKL	hypermethylated	0.046875
chr6	7	Promoter	TLE6	hypomethylated	0.015625
chr6	8	Promoter	MARVELD3	hypomethylated	0.0078125
chr6	8	Promoter	MARVELD3	hypomethylated	0.0078125
chr6	11	Intergenic	DHODH	hypomethylated	0.000976562
chr6	12	Promoter	-	hypermethylated	0.0424805
chr6	7	Intergenic	EDC4	hypermethylated	0.046875
chr6	7	Intergenic	-	hypermethylated	0.046875
chr6	10	Promoter	-	hypomethylated	0.0136719
chr6	10	Promoter	SLC9A5	hypomethylated	0.0136719
chr6	15	Promoter	-	hypermethylated	0.0150757
chr6	15	Promoter	-	hypermethylated	0.0150757
chr6	15	Promoter	-	hypermethylated	0.0150757
chr6	15	Promoter	E2F4	hypermethylated	0.0150757
chr6	10	Promoter	SETD6	hypomethylated	0.0136719
chr6	6	Intragenic	CYLD	hypomethylated	0.03125
chr6	10	Promoter	GPT2	hypomethylated	0.0488281
chr6	7	Promoter	GRAMD1A	hypomethylated	0.03125
chr6	7	Promoter	USF2	hypomethylated	0.03125
chr6	16	Promoter	-	hypermethylated	0.00335693
chr6	12	Promoter	-	hypomethylated	0.00488281
chr6	19	Promoter	-	hypomethylated	0.000209808
chr6	24	Promoter	TMEM91	hypomethylated	0.000742316
chr6	24	Promoter	B9D2	hypomethylated	0.000742316
chr6	10	Promoter	-	hypomethylated	0.0136719
chr6	10	Promoter	LIPE	hypomethylated	0.0136719
chr6	11	Promoter	-	hypomethylated	0.00195312
chr6	8	Promoter	LYPD4	hypomethylated	0.0078125
chr6	8	Promoter	RPS19	hypomethylated	0.0078125
chr6	10	Intergenic	-	hypomethylated	0.00195312
chr6	14	Promoter	-	hypomethylated	0.00671387
chr6	7	Promoter	PGLYRP	hypomethylated	0.046875
chr6	7	Promoter	STRN4	hypomethylated	0.015625
chr6	7	Promoter	FKRP	hypomethylated	0.015625
chr6	15	Promoter	BBC3	hypomethylated	6.10352e-05
chr6	15	Promoter	-	hypomethylated	6.10352e-05
chr6	6	Promoter	BBC3	hypomethylated	0.03125
chr6	6	Promoter	-	hypomethylated	0.03125
chr6	6	Promoter	DHX34	hypomethylated	0.03125
chr6	11	Promoter	HSD17B14	hypomethylated	0.0419922
chr6	6	Promoter	LHB	hypermethylated	0.03125
chr6	6	Promoter	-	hypermethylated	0.03125
chr6	9	Intragenic	NUCB1	hypomethylated	0.0273438
chr6	18	Promoter	-	hypomethylated	0.0104065
chr6	12	Intragenic	-	hypomethylated	0.000488281
chr6	12	Promoter	-	hypomethylated	0.0341797
chr6	12	Promoter	-	hypomethylated	0.0341797
chr6	12	Intragenic	-	hypomethylated	0.0341797
chr6	7	Promoter	NAPSA	hypomethylated	0.015625
chr6	7	Promoter	NR1H2	hypomethylated	0.015625
chr6	10	Intragenic	SHANK1	hypomethylated	0.0136719
chr6	14	Intragenic	SHANK1	hypomethylated	0.029541
chr6	14	Intragenic	SHANK1	hypomethylated	0.029541
chr6	6	Intragenic	-	hypermethylated	0.03125
chr6	7	Intergenic	-	hypomethylated	0.03125
chr6	7	Promoter	CACNG6	hypomethylated	0.015625
chr6	7	Promoter	ISOC2	hypomethylated	0.015625
chr6	17	Promoter	-	hypomethylated	0.0232239
chr6	12	Promoter	-	hypomethylated	0.000976563
chr6	12	Promoter	-	hypomethylated	0.000976563
chr6	9	Promoter	-	hypomethylated	0.00390625
chr6	15	Promoter	PPP6R1	hypomethylated	0.00012207
chr6	6	Promoter	FAM132A	hypomethylated	0.03125
chr6	16	Promoter	CPSF3L	hypomethylated	0.0249634
chr6	27	Intergenic	-	hypomethylated	0.00038071
chr6	7	Promoter	MRPL20	hypomethylated	0.03125
chr6	7	Promoter	ANKRD65	hypomethylated	0.03125
chr6	7	Promoter	TMEM88B	hypomethylated	0.03125
chr6	10	Promoter	7SK	hypomethylated	0.0195312
chr6	7	Intergenic	MMP23B	hypomethylated	0.015625
chr6	11	Intergenic	-	hypermethylated	0.00976562
chr6	6	Promoter	TPRG1L	hypomethylated	0.03125
chr6	24	Promoter	WRAP73	hypomethylated	0.0269277
chr6	13	Intragenic	ESPN	hypomethylated	0.00244141
chr6	17	Intragenic	KLHL21	hypomethylated	0.0201569
chr6	14	Promoter	-	hypomethylated	0.00524902
chr6	9	Promoter	ZBTB48	hypomethylated	0.00390625
chr6	6	Promoter	TMEM201	hypermethylated	0.03125
chr6	6	Intergenic	PEX14	hypermethylated	0.03125
chr6	8	Intragenic	CASZ1	hypermethylated	0.0390625
chr6	14	Intragenic	PTCHD2	hypermethylated	0.0245361
chr6	11	Promoter	CLCN6	hypomethylated	0.00195312
chr6	11	Promoter	MTHFR	hypomethylated	0.00195312
chr6	11	Promoter	-	hypomethylated	0.00195312
chr6	6	Promoter	CASP9	hypomethylated	0.03125
chr6	11	Promoter	PQLC2	hypomethylated	0.0322266
chr6	11	Promoter	AKR7A3	hypomethylated	0.0322266
chr6	11	Promoter	HMGN2	hypomethylated	0.0185547
chr6	9	Promoter	C1ORF172	hypomethylated	0.0117188
chr6	20	Intragenic	SYTL1	hypomethylated	0.000261307
chr6	41	Promoter	AHDC1	hypomethylated	0.000139692
chr6	6	Promoter	TRAPPC3	hypomethylated	0.03125
chr6	12	Promoter	KIAA0754	hypomethylated	0.00341797
chr6	6	Promoter	-	hypomethylated	0.03125
chr6	7	Promoter	NUDFV2	hypermethylated	0.03125
chr6	6	Intragenic	DLGAP1	hypermethylated	0.03125
chr6	29	Promoter	GATA6	hypomethylated	0.00152736
chr6	7	Promoter	KCTD1	hypomethylated	0.03125
chr6	10	Promoter	TRAPPC8	hypermethylated	0.0273438
chr6	16	Promoter	AK5	hypomethylated	0.0249634
chr6	16	Promoter	AK3L1	hypomethylated	0.00418091
chr6	10	Promoter	TACSTD2	hypomethylated	0.00390625
chr6	12	Promoter	PPAP2B	hypomethylated	0.0424805
chr6	7	Promoter	-	hypomethylated	0.046875
chr6	8	Intergenic	CDKN2C	hypomethylated	0.0390625
chr6	9	Promoter	-	hypomethylated	0.00390625
chr6	17	Promoter	-	hypomethylated	4.57764e-05
chr6	7	Promoter	PRDX1	hypomethylated	0.015625
chr6	7	Promoter	TESK2	hypermethylated	0.03125
chr6	7	Promoter	-	hypermethylated	0.03125
chr6	7	Promoter	-	hypomethylated	0.015625
chr6	8	Promoter	-	hypermethylated	0.0078125
chr6	35	Promoter	-	hypomethylated	0.00184288
chr6	10	Promoter	HYI	hypermethylated	0.0136719
chr6	9	Promoter	-	hypomethylated	0.0078125
chr6	9	Promoter	-	hypomethylated	0.0078125
chr6	14	Intragenic	SCMH1	hypomethylated	0.0352783
chr6	9	Promoter	DEM1	hypomethylated	0.0117188
chr6	7	Promoter	SMAP1L	hypomethylated	0.03125
chr6	9	Promoter	U6	hypomethylated	0.0195312
chr6	9	Promoter	ZNF274	hypomethylated	0.0195312
chr6	8	Intergenic	-	hypomethylated	0.0078125
chr6	10	Promoter	A1BG	hypomethylated	0.0371094
chr6	11	Intergenic	-	hypermethylated	0.00195312
chr7	8	Intragenic	EXOC2	hypomethylated	0.0390625
chr7	37	Promoter	FOXQ1	hypomethylated	0.0348958
chr7	18	Promoter	FOXF2	hypomethylated	0.00104523
chr7	10	Intragenic	-	hypomethylated	0.00976562
chr7	7	Promoter	C6ORF201	hypermethylated	0.03125
chr7	12	Intragenic	SLC22A23	hypomethylated	0.0209961
chr7	11	Promoter	PSMG4	hypomethylated	0.0136719
chr7	8	Intergenic	-	hypomethylated	0.0078125
chr7	8	Intergenic	-	hypomethylated	0.0078125
chr7	11	Intragenic	HIVEP1	hypomethylated	0.0136719
chr7	11	Promoter	CCDC90A	hypomethylated	0.00488281
chr7	11	Promoter	FAM8A1	hypomethylated	0.0244141
chr7	16	Promoter	-	hypomethylated	0.0443115
chr7	7	Promoter	HDGFL1	hypermethylated	0.03125
chr7	6	Promoter	ZNF165	hypermethylated	0.03125
chr7	6	Promoter	ZSCAN12	hypomethylated	0.03125
chr7	13	Promoter	SLA-6	hypomethylated	0.00610352
chr7	13	Promoter	SLA-3	hypomethylated	0.00610352
chr7	13	Promoter	SLA-3	hypomethylated	0.00610352
chr7	14	Promoter	-	hypomethylated	0.0352783
chr7	14	Promoter	5S_rRNA	hypomethylated	0.0352783
chr7	14	Promoter	SLA-P1	hypomethylated	0.00012207
chr7	14	Promoter	SLA-6	hypomethylated	0.00012207
chr7	14	Promoter	SLA-8	hypomethylated	0.00012207
chr7	14	Promoter	PG3I	hypomethylated	0.00012207
chr7	14	Promoter	SLA-9	hypomethylated	0.00012207
chr7	14	Promoter	SLA-7	hypomethylated	0.00012207
chr7	9	Promoter	U6	hypomethylated	0.0273438
chr7	6	Promoter	-	hypermethylated	0.03125
chr7	6	Promoter	ZNRD1	hypermethylated	0.03125
chr7	6	Promoter	PPP1R11	hypermethylated	0.03125
chr7	11	Promoter	TRIM39	hypomethylated	0.00195312
chr7	8	Promoter	PRR3	hypomethylated	0.015625
chr7	8	Promoter	GNL1	hypomethylated	0.015625
chr7	8	Promoter	-	hypomethylated	0.0078125
chr7	8	Promoter	-	hypomethylated	0.0078125
chr7	6	Promoter	-	hypermethylated	0.03125
chr7	15	Promoter	-	hypomethylated	0.0255737
chr7	7	Promoter	-	hypermethylated	0.03125
chr7	14	Promoter	PPP1R18	hypomethylated	0.0012207
chr7	10	Promoter	-	hypomethylated	0.0136719
chr7	10	Promoter	POU5F1	hypomethylated	0.0136719
chr7	6	Promoter	-	hypomethylated	0.03125
chr7	10	Promoter	SLA-7	hypomethylated	0.0488281
chr7	8	Promoter	-	hypomethylated	0.015625
chr7	14	Promoter	ZBTB12	hypomethylated	0.000244141
chr7	14	Promoter	EHMT2	hypomethylated	0.000244141
chr7	14	Promoter	EHMT2	hypomethylated	0.000244141
chr7	9	Promoter	CREBL1	hypomethylated	0.00390625
chr7	10	Promoter	-	hypomethylated	0.00195312
chr7	10	Promoter	GPSM3	hypomethylated	0.00195312
chr7	10	Promoter	PBX2	hypomethylated	0.00195312
chr7	7	Intergenic	SLC39A7	hypomethylated	0.015625
chr7	7	Intergenic	-	hypomethylated	0.015625
chr7	7	Intergenic	HSD17B8	hypomethylated	0.015625
chr7	7	Intergenic	RING1	hypomethylated	0.015625
chr7	11	Promoter	FAM83B	hypomethylated	0.00195312
chr7	7	Promoter	ZNF451	hypomethylated	0.03125
chr7	18	Promoter	RGL2	hypomethylated	0.0342331
chr7	18	Promoter	WDR46	hypomethylated	0.0342331
chr7	10	Promoter	PHF1	hypomethylated	0.0488281
chr7	10	Promoter	SYNGAP1	hypomethylated	0.0488281
chr7	7	Intergenic	GGNBP1	hypomethylated	0.015625
chr7	24	Promoter	GRM4	hypomethylated	7.62939e-05
chr7	8	Promoter	C6ORF106	hypomethylated	0.0078125
chr7	8	Promoter	-	hypomethylated	0.0078125
chr7	6	Promoter	-	hypomethylated	0.03125
chr7	6	Promoter	PPARD	hypomethylated	0.03125
chr7	9	Intergenic	-	hypomethylated	0.00390625
chr7	9	Intergenic	RPL10A	hypomethylated	0.00390625
chr7	7	Promoter	-	hypomethylated	0.015625
chr7	10	Promoter	-	hypomethylated	0.00390625
chr7	7	Promoter	C6ORF222	hypomethylated	0.015625
chr7	18	Promoter	CDKN1A	hypomethylated	0.0342331
chr7	8	Promoter	MTCH1	hypomethylated	0.0078125
chr7	19	Promoter	PIM1	hypomethylated	9.53674e-05
chr7	8	Intragenic	FRS3	hypomethylated	0.0078125
chr7	18	Intergenic	PGC	hypomethylated	0.000534058
chr7	7	Promoter	C6ORF132	hypomethylated	0.046875
chr7	6	Intragenic	C6ORF132	hypomethylated	0.03125
chr7	9	Promoter	PPP2R5D	hypomethylated	0.00390625
chr7	9	Promoter	PEX6	hypomethylated	0.00390625
chr7	9	Promoter	-	hypomethylated	0.00390625
chr7	7	Promoter	KLC4	hypomethylated	0.015625
chr7	7	Promoter	CUL7	hypomethylated	0.015625
chr7	7	Promoter	-	hypomethylated	0.015625
chr7	7	Intragenic	TTBK1	hypomethylated	0.015625
chr7	7	Intragenic	TTBK1	hypomethylated	0.015625
chr7	8	Promoter	LRRC73	hypomethylated	0.0078125
chr7	8	Promoter	-	hypomethylated	0.0078125
chr7	14	Promoter	-	hypomethylated	0.00671387
chr7	14	Promoter	-	hypomethylated	0.00671387
chr7	9	Promoter	RSPH9	hypermethylated	0.0273438
chr7	9	Promoter	-	hypermethylated	0.0273438
chr7	9	Promoter	GTPBP2	hypermethylated	0.0273438
chr7	9	Promoter	-	hypermethylated	0.0273438
chr7	8	Promoter	-	hypomethylated	0.0078125
chr7	20	Promoter	NFKBIE	hypomethylated	0.0362339
chr7	26	Intragenic	RUNX2	hypomethylated	8.1569e-05
chr7	10	Promoter	PAF-AH	hypomethylated	0.0371094
chr7	10	Promoter	-	hypomethylated	0.0371094
chr7	9	Promoter	PAQR8	hypomethylated	0.0195312
chr7	7	Promoter	IREB2	hypomethylated	0.015625
chr7	8	Promoter	CIB2	hypomethylated	0.0234375
chr7	8	Promoter	IDH3A	hypomethylated	0.0234375
chr7	8	Promoter	-	hypomethylated	0.0234375
chr7	6	Promoter	-	hypermethylated	0.03125
chr7	11	Intragenic	-	hypomethylated	0.00488281
chr7	11	Promoter	ZFAND6	hypomethylated	0.0419922
chr7	21	Promoter	MESDC1	hypomethylated	0.0113468
chr7	12	Promoter	-	hypomethylated	0.00341797
chr7	18	Promoter	CPEB1	hypomethylated	0.000839233
chr7	23	Promoter	PDE8A	hypomethylated	0.000975847
chr7	10	Promoter	MAN2A2	hypomethylated	0.0136719
chr7	6	Promoter	POLG	hypomethylated	0.03125
chr7	9	Promoter	C15ORF42	hypermethylated	0.00390625
chr7	7	Promoter	RCN2	hypomethylated	0.046875
chr7	9	Intragenic	CSPG4	hypomethylated	0.0078125
chr7	9	Promoter	IMP3	hypomethylated	0.0390625
chr7	9	Promoter	SNX33	hypomethylated	0.0390625
chr7	10	Promoter	IMP3	hypermethylated	0.00390625
chr7	10	Promoter	SNX33	hypermethylated	0.00390625
chr7	9	Promoter	RPP25	hypomethylated	0.0273438
chr7	6	Intragenic	SCAMP2	hypomethylated	0.03125
chr7	9	Intragenic	SCAMP2	hypomethylated	0.0390625
chr7	23	Promoter	-	hypermethylated	0.00433898
chr7	9	Promoter	CELF6	hypomethylated	0.0117188
chr7	7	Promoter	GRAMD2	hypomethylated	0.015625
chr7	7	Promoter	-	hypomethylated	0.03125
chr7	8	Promoter	STXBP6	hypermethylated	0.015625
chr7	7	Promoter	DHRS1	hypomethylated	0.015625
chr7	7	Promoter	C14ORF21	hypomethylated	0.015625
chr7	6	Promoter	-	hypermethylated	0.03125
chr7	6	Promoter	MDP1	hypermethylated	0.03125
chr7	7	Promoter	FAM158A	hypomethylated	0.015625
chr7	7	Promoter	RNF31	hypomethylated	0.015625
chr7	7	Intragenic	NRL	hypomethylated	0.015625
chr7	9	Promoter	SLC22A17	hypomethylated	0.0078125
chr7	7	Promoter	-	hypomethylated	0.03125
chr7	7	Promoter	C15orf55	hypomethylated	0.03125
chr7	13	Promoter	RGMA	hypomethylated	0.000488281
chr7	10	Promoter	PLEKHG3	hypermethylated	0.0195312
chr7	8	Promoter	VTI1B	hypomethylated	0.015625
chr7	9	Promoter	KIAA0247	hypomethylated	0.0390625
chr7	14	Promoter	RIOX1	hypomethylated	0.0134277
chr7	14	Promoter	-	hypomethylated	0.0134277
chr7	8	Promoter	ACOT4	hypomethylated	0.0390625
chr7	20	Promoter	LTBP2	hypermethylated	9.53674e-06
chr7	6	Promoter	SPTLC2	hypomethylated	0.03125
chr7	7	Promoter	TC2N	hypomethylated	0.015625
chr7	8	Promoter	GOLGA5	hypomethylated	0.015625
chr7	9	Promoter	-	hypomethylated	0.00390625
chr7	9	Promoter	ATG2B	hypomethylated	0.00390625
chr7	17	Promoter	CCNK	hypomethylated	0.0447693
chr7	17	Promoter	SETD3	hypomethylated	0.0447693
chr7	8	Intragenic	CCNK	hypomethylated	0.0390625
chr7	8	Intragenic	CYP46A1	hypomethylated	0.015625
chr7	7	Intergenic	HHIPL1	hypomethylated	0.046875
chr7	12	Promoter	-	hypomethylated	0.00488281
chr7	6	Promoter	-	hypermethylated	0.03125
chr7	6	Promoter	-	hypermethylated	0.03125
chr7	6	Promoter	WDR25	hypermethylated	0.03125
chr7	12	Promoter	SLC25A29	hypomethylated	0.0268555
chr7	9	Intragenic	SLC25A29	hypomethylated	0.00390625
chr7	10	Intragenic	-	hypomethylated	0.00195312
chr7	16	Promoter	CDC42BPB	hypomethylated	0.0155029
chr7	13	Promoter	RCOR1	hypomethylated	0.0397949
chr7	10	Promoter	ANKRD9	hypomethylated	0.0488281
chr7	9	Intergenic	ANKRD9	hypermethylated	0.00390625
chr7	9	Intergenic	TECPR2	hypermethylated	0.00390625
chr7	7	Promoter	CINP	hypomethylated	0.046875
chr7	7	Intragenic	CINP	hypomethylated	0.015625
chr7	12	Intragenic	CINP	hypermethylated	0.0424805
chr7	12	Intragenic	MOK	hypermethylated	0.0424805
chr7	9	Promoter	ZNF839	hypomethylated	0.00390625
chr7	14	Intragenic	MOK	hypermethylated	0.0418701
chr7	14	Intragenic	MOK	hypermethylated	0.0418701
chr7	9	Intragenic	-	hypomethylated	0.00390625
chr7	9	Intragenic	DYNC1H1	hypomethylated	0.00390625
chr7	20	Promoter	XRCC3	hypomethylated	0.0153122
chr7	20	Promoter	ZFYVE21	hypomethylated	0.0153122
chr7	20	Promoter	ZFYVE21	hypomethylated	0.0153122
chr7	20	Promoter	-	hypomethylated	0.0153122
chr7	16	Intragenic	-	hypomethylated	0.000427246
chr7	16	Intragenic	TDRD9	hypomethylated	0.000427246
chr7	16	Intragenic	-	hypomethylated	0.000427246
chr7	9	Intragenic	-	hypermethylated	0.0078125
chr7	11	Promoter	KIAA0284	hypomethylated	0.000976562
chr7	11	Promoter	UGPP	hypomethylated	0.000976562
chr7	12	Promoter	TRAM2	hypomethylated	0.012207
chr7	6	Promoter	FBXO9	hypomethylated	0.03125
chr8	22	Promoter	-	hypomethylated	0.00167274
chr8	22	Promoter	-	hypomethylated	0.00167274
chr8	15	Promoter	LETM1	hypomethylated	0.00836182
chr8	7	Promoter	TMEM129	hypomethylated	0.03125
chr8	8	Intragenic	-	hypermethylated	0.0234375
chr8	9	Promoter	-	hypomethylated	0.0195312
chr8	9	Intergenic	MXD4	hypomethylated	0.0195312
chr8	10	Intergenic	ADD1	hypomethylated	0.00195312
chr8	6	Intragenic	GRK4	hypomethylated	0.03125
chr8	10	Intragenic	GRK4	hypermethylated	0.0273438
chr8	14	Promoter	HTT	hypomethylated	0.00671387
chr8	6	Intragenic	HTT	hypermethylated	0.03125
chr8	20	Promoter	ADRA2C	hypermethylated	0.0362339
chr8	6	Promoter	JAKMIP1	hypermethylated	0.03125
chr8	6	Intragenic	-	hypomethylated	0.03125
chr8	15	Intragenic	-	hypomethylated	0.000305176
chr8	15	Intragenic	-	hypomethylated	0.000305176
chr8	14	Promoter	U6	hypermethylated	0.0245361
chr8	8	Promoter	LYAR	hypomethylated	0.015625
chr8	8	Promoter	ZBTB49	hypomethylated	0.015625
chr8	14	Intragenic	CPEB2	hypomethylated	0.0245361
chr8	11	Promoter	NCAPG	hypermethylated	0.0136719
chr8	23	Promoter	-	hypomethylated	0.000407934
chr8	8	Promoter	FAM114A1	hypomethylated	0.0390625
chr8	9	Promoter	KLHL5	hypomethylated	0.0117188
chr8	8	Promoter	-	hypomethylated	0.0078125
chr8	8	Promoter	SGCB	hypomethylated	0.0078125
chr8	9	Promoter	RASL11B	hypomethylated	0.00390625
chr8	14	Promoter	PPAT	hypomethylated	0.0166016
chr8	14	Promoter	PAICS	hypomethylated	0.0166016
chr8	12	Promoter	KIAA1211	hypomethylated	0.00927734
chr8	93	Promoter	CLOCK	hypomethylated	3.64529e-16
chr8	189	Intergenic	NUP54	hypomethylated	6.88171e-30
chr8	17	Promoter	PRDM6	hypomethylated	0.0128632
chr8	25	Promoter	EPHA5	hypomethylated	0.0318078
chr8	9	Promoter	NUP54	hypermethylated	0.0195312
chr8	23	Promoter	SEPT11	hypomethylated	0.00345254
chr8	11	Promoter	CCNI	hypomethylated	0.00488281
chr8	6	Promoter	POU4F2	hypermethylated	0.03125
chr8	9	Promoter	LSM6	hypomethylated	0.0273438
chr8	10	Promoter	MFSD8	hypermethylated	0.0273438
chr8	10	Promoter	C4ORF29	hypermethylated	0.0273438
chr8	6	Promoter	BBS7	hypermethylated	0.03125
chr8	9	Promoter	AP1AR	hypomethylated	0.0195312
chr8	17	Promoter	LEF1	hypomethylated	0.00790405
chr8	17	Promoter	-	hypomethylated	0.00790405
chr8	7	Promoter	SGMS2	hypomethylated	0.015625
chr8	8	Promoter	TACR3	hypomethylated	0.0078125
chr8	7	Promoter	SMARCAD1	hypomethylated	0.015625
chr8	7	Intergenic	ATOH1	hypomethylated	0.015625
chr8	6	Promoter	PIGY	hypomethylated	0.03125
chr8	9	Promoter	THAP9	hypermethylated	0.0195312
chr8	8	Promoter	-	hypermethylated	0.0078125
chr9	14	Intergenic	RPL27A	hypomethylated	0.00012207
chr9	14	Intergenic	-	hypomethylated	0.00012207
chr9	14	Intergenic	-	hypomethylated	0.00012207
chr9	11	Promoter	-	hypomethylated	0.0244141
chr9	11	Promoter	TMEM9B	hypomethylated	0.0244141
chr9	22	Intragenic	SCUBE2	hypermethylated	0.0103245
chr9	9	Promoter	TMEM41B	hypermethylated	0.0195312
chr9	13	Promoter	-	hypermethylated	0.0478516
chr9	9	Intergenic	SYT9	hypermethylated	0.00390625
chr9	7	Intergenic	HPX	hypomethylated	0.046875
chr9	7	Intergenic	SMPD1	hypomethylated	0.046875
chr9	16	Promoter	CNGA4	hypomethylated	0.0155029
chr9	8	Intragenic	CNGA4	hypermethylated	0.015625
chr9	13	Promoter	CCKBR	hypomethylated	0.0478516
chr9	9	Promoter	FAM160A2	hypermethylated	0.00390625
chr9	7	Promoter	-	hypomethylated	0.015625
chr9	11	Intragenic	ATG16L2	hypomethylated	0.00488281
chr9	9	Promoter	-	hypomethylated	0.0195312
chr9	14	Promoter	RAB6A	hypomethylated	0.00170898
chr9	6	Promoter	UCP3	hypomethylated	0.03125
chr9	10	Promoter	TSKU	hypermethylated	0.00195312
chr9	6	Intergenic	ALG8	hypermethylated	0.03125
chr9	9	Promoter	CCDC90B	hypermethylated	0.0273438
chr9	13	Promoter	PICALM	hypomethylated	0.010498
chr9	15	Promoter	FZD4	hypomethylated	0.0180664
chr9	8	Promoter	-	hypermethylated	0.015625
chr9	16	Promoter	FAM76B	hypermethylated	0.00918579
chr9	21	Promoter	PGR	hypomethylated	0.0238543
chr9	6	Promoter	REXO2	hypomethylated	0.03125
chr9	6	Intragenic	CEP164	hypermethylated	0.03125
chr9	8	Promoter	USP2	hypomethylated	0.0078125
chr9	17	Promoter	SNORD14	hypomethylated	0.00665283
chr9	17	Promoter	SNORD14	hypomethylated	0.00665283
chr9	17	Promoter	-	hypomethylated	0.00665283
chr9	8	Promoter	ESAM	hypermethylated	0.0078125
chr9	6	Promoter	CCDC15	hypomethylated	0.03125
chr9	6	Intragenic	ST3GAL4	hypomethylated	0.03125
chr9	7	Intergenic	DSTYK	hypermethylated	0.015625
chr9	8	Promoter	FAM133B	hypermethylated	0.015625
chr9	7	Promoter	-	hypomethylated	0.015625
chr9	12	Promoter	NP_001026961.1	hypomethylated	0.00683594
chr9	15	Promoter	TWIST1	hypomethylated	0.0150757
chr9	6	Promoter	FAM185A	hypermethylated	0.03125
chr9	6	Promoter	-	hypermethylated	0.03125
chr9	7	Intergenic	-	hypomethylated	0.046875
chr9	10	Promoter	SNORD24	hypomethylated	0.0488281
chr9	10	Promoter	SNORD77	hypomethylated	0.0488281
chr9	10	Promoter	SNORD77	hypomethylated	0.0488281
chr9	10	Promoter	SNORD74	hypomethylated	0.0488281
chr9	10	Promoter	SNORD47	hypomethylated	0.0488281
chr9	10	Promoter	SNORD81	hypomethylated	0.0488281
chr9	10	Promoter	SNORD78	hypomethylated	0.0488281
chr9	10	Promoter	SNORD79	hypomethylated	0.0488281
chr9	10	Promoter	ZBTB37	hypomethylated	0.0488281
chr9	12	Promoter	CACYBP	hypomethylated	0.0268555
chr9	12	Promoter	RFWD2	hypomethylated	0.00244141
chr9	7	Promoter	CEP350	hypomethylated	0.015625
chr9	15	Promoter	GLUL	hypomethylated	0.000305176
chr9	12	Promoter	LAMC1	hypomethylated	0.000488281
chr9	13	Promoter	C1ORF21	hypomethylated	0.000244141
chr9	7	Promoter	NSL1	hypermethylated	0.015625
chr9	7	Promoter	TATDN3	hypermethylated	0.015625
chr9	9	Promoter	TMEM206	hypomethylated	0.0390625
chr9	9	Promoter	NENF	hypomethylated	0.0390625
chr9	8	Promoter	G0S2	hypomethylated	0.0390625
chr9	8	Promoter	-	hypomethylated	0.0390625
chr9	12	Intragenic	SRGAP2	hypomethylated	0.000488281
chrX	10	Intergenic	SHOX	hypomethylated	0.0273438
chrX	7	Intragenic	SHROOM2	hypomethylated	0.046875
chrX	8	Intragenic	WWC3	hypermethylated	0.0390625
chrX	10	Promoter	PRPS2	hypomethylated	0.0195312
chrX	7	Promoter	EGFL6	hypomethylated	0.03125
chrX	7	Promoter	OFD1	hypermethylated	0.03125
chrX	7	Promoter	TRAPPC2	hypermethylated	0.03125
chrX	13	Promoter	RBBP7	hypermethylated	0.0012207
chrX	13	Intergenic	RAI2	hypomethylated	0.00244141
chrX	13	Promoter	SCML2	hypomethylated	0.000244141
chrX	14	Promoter	-	hypomethylated	0.0352783
chrX	11	Promoter	MAP7D2	hypomethylated	0.00488281
chrX	18	Promoter	CNKSR2	hypomethylated	0.000328064
chrX	10	Promoter	NR0B1	hypermethylated	0.00390625
chrX	9	Promoter	-	hypomethylated	0.00390625
chrX	6	Promoter	-	hypomethylated	0.03125
chrX	20	Promoter	MAOA	hypomethylated	0.00315285
chrX	20	Promoter	-	hypomethylated	0.00315285
chrX	7	Promoter	IQSEC2	hypomethylated	0.015625
chrX	6	Promoter	APEX2	hypermethylated	0.03125
chrX	25	Promoter	CITED1	hypomethylated	0.0173123
chrX	7	Promoter	-	hypomethylated	0.046875
chrX	7	Promoter	-	hypomethylated	0.015625
chrX	9	Promoter	-	hypomethylated	0.0390625
chrX	8	Promoter	TCEAL3	hypomethylated	0.015625
chrX	6	Promoter	-	hypomethylated	0.03125
chrX	7	Promoter	FAM199X	hypomethylated	0.015625
chrX	7	Promoter	CXORF57	hypomethylated	0.015625
chrX	7	Intergenic	U6	hypomethylated	0.03125
chrX	10	Promoter	ALG13	hypomethylated	0.00976562
chrX	10	Promoter	ZBTB33	hypomethylated	0.00976562
chrX	11	Intergenic	-	hypermethylated	0.0322266
chrX	11	Promoter	-	hypomethylated	0.000976562
chrX	306	Promoter	-	hypermethylated	1.78556e-15
chrX	14	Promoter	-	hypomethylated	0.00671387
chrX	9	Promoter	-	hypomethylated	0.00390625
chrX	7	Promoter	-	hypomethylated	0.046875
chrX	8	Promoter	-	hypomethylated	0.0390625
chrX	10	Intragenic	MTM1	hypomethylated	0.00195312
chrX	6	Intragenic	MTMR1	hypomethylated	0.03125
chrX	17	Promoter	CD99L2	hypomethylated	0.0305176
chrX	16	Promoter	-	hypomethylated	0.00762939
chrX	8	Intragenic	-	hypomethylated	0.0078125
chrX	6	Promoter	ATP2B3	hypomethylated	0.03125
chrX	6	Promoter	ATP2B2	hypomethylated	0.03125
chrX	7	Intergenic	ATP2B3	hypomethylated	0.015625
chrX	7	Intergenic	ATP2B2	hypomethylated	0.015625
chrX	7	Intergenic	FAM58A	hypomethylated	0.015625
chrX	8	Promoter	-	hypomethylated	0.0078125
chrX	28	Promoter	ABCD1	hypomethylated	0.00117213
chrX	28	Promoter	BCAP31	hypomethylated	0.00117213
chrX	23	Promoter	-	hypomethylated	0.000127792
chrX	23	Promoter	PDZD4	hypomethylated	0.000127792
chrX	9	Intragenic	-	hypomethylated	0.0117188
chrX	9	Intragenic	MPP1	hypomethylated	0.0117188
chrX	8	Intragenic	-	hypermethylated	0.0390625
chrX	8	Intragenic	MPP1	hypermethylated	0.0390625
chrX	6	Intragenic	GAB3	hypermethylated	0.03125
chrX	6	Intragenic	GAB3	hypomethylated	0.03125
chrX	8	Intragenic	GAB3	hypermethylated	0.0390625
chrX	8	Intergenic	-	hypomethylated	0.0234375
chr5	8	Promoter	TRMU	hypermethylated	0.0078125
chr5	8	Promoter	-	hypomethylated	0.015625
chr5	9	Promoter	KIF5A	hypomethylated	0.0195312
chr5	10	Promoter	KCNC2	hypomethylated	0.0488281
chr5	6	Promoter	ANO2	hypomethylated	0.03125
chr7	9	Promoter	-	hypomethylated	0.00390625
chr7	10	Promoter	-	hypermethylated	0.0371094
chr7	10	Promoter	ZNRD1	hypermethylated	0.0195312
chr7	9	Promoter	-	hypermethylated	0.0195312
chr7	8	Promoter	-	hypomethylated	0.0390625
chr7	9	Promoter	GUCA1B	hypermethylated	0.00390625
chr7	9	Promoter	C14ORF21	hypomethylated	0.0078125
chr7	9	Promoter	-	hypermethylated	0.00390625
chr7	10	Promoter	RGMA	hypomethylated	0.00390625
chr7	9	Promoter	PROX2	hypermethylated	0.00390625
chr6	9	Promoter	-	hypomethylated	0.0273438
chr6	7	Promoter	FBXL8	hypomethylated	0.015625
chr6	7	Promoter	SLC45A1	hypomethylated	0.03125
chr1	10	Promoter	HEY2	hypermethylated	0.0136719
chr1	8	Promoter	-	hypermethylated	0.0234375
chr1	10	Promoter	SLC22A16	hypomethylated	0.00195312
chr1	9	Promoter	TMEM62	hypermethylated	0.0273438
chr1	9	Promoter	SMAD3	hypomethylated	0.0390625
chr1	9	Promoter	TBC1D2	hypermethylated	0.00390625
chr1	8	Promoter	TXNDC4	hypomethylated	0.015625
chr1	9	Promoter	ASTN2	hypomethylated	0.0390625
chr1	6	Promoter	CTDP1	hypermethylated	0.03125
chr4	10	Promoter	-	hypermethylated	0.00976562
chr4	8	Promoter	-	hypermethylated	0.0390625
chr4	9	Promoter	CRISPLD1	hypomethylated	0.00390625
chr4	10	Promoter	ATP1B1	hypomethylated	0.0371094
chr4	10	Promoter	DUSP12	hypermethylated	0.00976562
chr4	9	Promoter	-	hypomethylated	0.00390625
chr4	9	Promoter	-	hypermethylated	0.00390625
chr4	9	Promoter	-	hypermethylated	0.00390625
chr4	8	Promoter	U6	hypermethylated	0.015625
chr17	9	Promoter	SNORD56	hypermethylated	0.00390625
chr17	9	Promoter	-	hypermethylated	0.0078125
chr3	7	Promoter	EIF2AK1	hypomethylated	0.015625
chr3	10	Promoter	-	hypomethylated	0.00390625
chr3	8	Promoter	MPG	hypomethylated	0.0078125
chr3	8	Promoter	-	hypermethylated	0.0234375
chr3	9	Promoter	-	hypomethylated	0.0117188
chr3	9	Promoter	C2ORF61	hypermethylated	0.0078125
chr3	9	Promoter	AGBL5	hypermethylated	0.0117188
chr3	8	Promoter	-	hypermethylated	0.0078125
chr8	10	Promoter	C4ORF48	hypomethylated	0.00585938
chr8	10	Promoter	MFSD10	hypomethylated	0.00195312
chr8	9	Promoter	LREAP1	hypermethylated	0.0195312
chr8	9	Promoter	ZBTB49	hypermethylated	0.0390625
chr8	7	Promoter	-	hypermethylated	0.015625
chr8	9	Promoter	-	hypermethylated	0.0117188
chr8	9	Promoter	ANK2	hypermethylated	0.0117188
chr8	9	Promoter	C4ORF37	hypermethylated	0.0117188
chr11	8	Promoter	DCLK1	hypomethylated	0.0234375
chr11	10	Promoter	DGKD	hypomethylated	0.00195312
chr14	9	Promoter	EGR3	hypomethylated	0.0078125
chr14	9	Promoter	ULK1	hypomethylated	0.0273438
chr14	9	Promoter	OGFOD2	hypermethylated	0.0117188
chr14	10	Promoter	GSTT1	hypermethylated	0.00976562
chr14	9	Promoter	-	hypomethylated	0.0078125
chr14	9	Promoter	GDF2	hypermethylated	0.0273438
chr14	9	Promoter	-	hypomethylated	0.0390625
chr10	7	Promoter	TLR5	hypermethylated	0.046875
chr10	9	Promoter	ELF3	hypermethylated	0.0195312
chrX	9	Promoter	-	hypomethylated	0.0195312
chrX	9	Promoter	HSD17B10	hypomethylated	0.0117188
chrX	9	Promoter	APEX2	hypermethylated	0.00390625
chrX	9	Promoter	-	hypomethylated	0.0078125
chrX	9	Promoter	AKAP17A	hypermethylated	0.0273438
chr2	10	Promoter	SLC29A2	hypomethylated	0.00195312
chr2	9	Promoter	FADS1	hypermethylated	0.0390625
chr2	9	Promoter	-	hypermethylated	0.0117188
chr2	9	Promoter	GFRA3	hypomethylated	0.0195312
chr9	10	Promoter	RRM1	hypermethylated	0.0136719
chr9	9	Promoter	-	hypermethylated	0.00390625
chr9	8	Promoter	-	hypermethylated	0.015625
chr9	9	Promoter	-	hypermethylated	0.00390625
chr9	9	Promoter	-	hypermethylated	0.0273438
chr9	9	Promoter	RFWD2	hypomethylated	0.0195312
chr9	10	Promoter	TATDN3	hypermethylated	0.00195312
chr15	8	Promoter	ATP5G3	hypermethylated	0.0078125
chr15	9	Promoter	FKBP7	hypermethylated	0.00390625
chr15	10	Promoter	-	hypomethylated	0.0371094
chr15	9	Promoter	GPC1	hypomethylated	0.0390625
chr15	10	Promoter	RIF1	hypomethylated	0.0136719
chr18	10	Promoter	TRY	hypermethylated	0.0273438
chr18	6	Promoter	-	hypomethylated	0.03125
chr16	9	Promoter	ESM1	hypermethylated	0.0390625
chr16	8	Promoter	-	hypermethylated	0.0078125
chr12	8	Promoter	U6	hypermethylated	0.015625
chr12	9	Promoter	HSPB9	hypermethylated	0.0273438
chr12	10	Promoter	ZPBP2	hypermethylated	0.0273438
chr12	9	Promoter	ANKRD40CL	hypermethylated	0.0195312
chr5	9	Promoter	PLA2G6	hypermethylated	0.0078125
chr5	9	Promoter	-	hypomethylated	0.0273438
chr7	8	Promoter	U6	hypomethylated	0.0078125
chr7	7	Promoter	SLA-8	hypermethylated	0.015625
chr7	6	Promoter	-	hypermethylated	0.03125
chr7	7	Promoter	MAN2A2	hypermethylated	0.046875
chr7	9	Promoter	TTF1	hypomethylated	0.00390625
chr6	8	Promoter	TRAPPC2L	hypomethylated	0.0390625
chr6	8	Promoter	NOVA2	hypomethylated	0.0078125
chr6	9	Promoter	PLEKHA4	hypomethylated	0.0273438
chr6	9	Promoter	IZUMO1	hypermethylated	0.0078125
chr6	9	Promoter	-	hypermethylated	0.00390625
chr6	9	Promoter	SYTL1	hypermethylated	0.00390625
chr1	8	Promoter	ZC3H12D	hypermethylated	0.0078125
chr1	10	Promoter	MOXD1	hypomethylated	0.00585938
chr1	9	Promoter	RBPMS2	hypomethylated	0.00390625
chr1	7	Promoter	TTBK2	hypermethylated	0.015625
chr1	7	Promoter	PLCB2	hypermethylated	0.015625
chr1	7	Promoter	ATP10A	hypermethylated	0.046875
chr1	9	Promoter	-	hypomethylated	0.00390625
chr1	9	Promoter	PIGO	hypermethylated	0.0195312
chr1	7	Promoter	-	hypomethylated	0.015625
chr1	8	Promoter	HMCN2	hypermethylated	0.0078125
chr4	10	Promoter	LRP12	hypomethylated	0.00390625
chr4	8	Promoter	RRM2B	hypomethylated	0.0390625
chr4	9	Promoter	-	hypermethylated	0.0195312
chr4	9	Promoter	CCNE2	hypomethylated	0.0195312
chr4	8	Promoter	TMCO1	hypermethylated	0.0234375
chr4	9	Promoter	S100A9	hypomethylated	0.0195312
chr17	9	Promoter	GZF1	hypermethylated	0.0117188
chr17	8	Promoter	DUSP15	hypomethylated	0.015625
chr17	9	Promoter	DNMT3B	hypomethylated	0.00390625
chr3	9	Promoter	IL4R	hypermethylated	0.0390625
chr3	8	Promoter	EDAR	hypermethylated	0.0078125
chr3	9	Promoter	-	hypermethylated	0.0195312
chr8	9	Promoter	PPAT	hypomethylated	0.00390625
chr11	8	Promoter	-	hypermethylated	0.0078125
chr11	9	Promoter	KBTBD7	hypermethylated	0.0273438
chr14	9	Promoter	PDLIM2	hypomethylated	0.0078125
chr14	10	Promoter	RILPL1	hypomethylated	0.00976562
chr14	9	Promoter	-	hypomethylated	0.0273438
chr14	9	Promoter	VDAC2	hypermethylated	0.0390625
chr14	9	Promoter	-	hypermethylated	0.00390625
chr14	10	Promoter	ZDHHC16	hypomethylated	0.00195312
chr14	9	Promoter	ENO4	hypomethylated	0.0390625
chr10	9	Promoter	-	hypomethylated	0.0195312
chr10	9	Promoter	CCL27	hypermethylated	0.0117188
chr13	6	Promoter	ACVR2B	hypomethylated	0.03125
chr13	10	Promoter	KIF15	hypermethylated	0.00585938
chr13	9	Promoter	DSCR6	hypomethylated	0.0117188
chrX	9	Promoter	TCEAL4	hypomethylated	0.0195312
chr2	9	Promoter	RIN1	hypomethylated	0.0273438
chr2	9	Promoter	-	hypomethylated	0.0117188
chr2	8	Promoter	RASGRP2	hypomethylated	0.015625
chr2	9	Promoter	TUT1	hypermethylated	0.0117188
chr2	9	Promoter	YPEL4	hypomethylated	0.00390625
chr2	9	Promoter	FBXO3	hypermethylated	0.00390625
chr2	9	Promoter	TMEM146	hypermethylated	0.00390625
chr2	10	Promoter	KEAP1	hypomethylated	0.00976562
chr2	7	Promoter	MPV17L2	hypermethylated	0.015625
chr9	9	Promoter	APOC3	hypomethylated	0.00390625
chr9	8	Promoter	UBE4A	hypermethylated	0.0078125
chr9	9	Promoter	DCPS	hypermethylated	0.0117188
chr9	8	Promoter	U6	hypermethylated	0.0078125
chr15	9	Promoter	-	hypomethylated	0.0390625
chr15	8	Promoter	HOXD13	hypomethylated	0.0078125
chr18	9	Promoter	-	hypermethylated	0.0390625
chr18	9	Promoter	ASZ1	hypermethylated	0.0195312
chr16	9	Promoter	-	hypermethylated	0.0390625
chr12	9	Promoter	UNC13D	hypomethylated	0.00390625
chr12	9	Promoter	-	hypomethylated	0.0195312
chr12	9	Promoter	-	hypomethylated	0.0273438
chr12	7	Promoter	-	hypermethylated	0.046875
chr12	10	Promoter	PLCD3	hypomethylated	0.00390625
chr12	6	Promoter	MSL1	hypomethylated	0.03125
chr12	9	Promoter	COPZ2	hypermethylated	0.00390625
chr12	8	Promoter	NTN1	hypomethylated	0.0234375
chr5	9	Promoter	-	hypermethylated	0.0117188
chr5	10	Promoter	PPP1R29	hypomethylated	0.0371094
chr5	9	Promoter	-	hypomethylated	0.0273438
chr5	9	Promoter	CD63	hypermethylated	0.0390625
chr5	8	Promoter	MBD6	hypomethylated	0.0078125
chr5	7	Promoter	U1	hypermethylated	0.015625
chr5	9	Promoter	NAP1L1	hypermethylated	0.0078125
chr5	9	Promoter	CHD4	hypomethylated	0.00390625
chr5	10	Promoter	PANX2	hypomethylated	0.0195312
chr7	8	Promoter	F13A1	hypomethylated	0.015625
chr7	9	Promoter	FAM65B	hypermethylated	0.0390625
chr7	9	Promoter	-	hypomethylated	0.0390625
chr7	10	Promoter	SPR1	hypomethylated	0.0136719
chr7	9	Promoter	CRIP3	hypermethylated	0.0390625
chr7	10	Promoter	-	hypermethylated	0.0488281
chr7	10	Promoter	POLG	hypomethylated	0.00195312
chr7	9	Promoter	CCDC177	hypermethylated	0.0390625
chr7	10	Promoter	NPC2	hypomethylated	0.0136719
chr6	9	Promoter	-	hypermethylated	0.0078125
chr6	9	Promoter	SLC9A5	hypomethylated	0.0273438
chr6	9	Promoter	GPR56	hypomethylated	0.0078125
chr6	10	Promoter	JOSD2	hypomethylated	0.0136719
chr6	10	Promoter	-	hypomethylated	0.0273438
chr6	8	Promoter	FBXO44	hypomethylated	0.0078125
chr6	9	Promoter	CAPZB	hypermethylated	0.00390625
chr6	9	Promoter	-	hypermethylated	0.0390625
chr1	9	Promoter	PPP1R14C	hypomethylated	0.0195312
chr1	9	Promoter	GCHFR	hypermethylated	0.0195312
chr1	9	Promoter	TRAF1	hypermethylated	0.0390625
chr1	8	Promoter	-	hypermethylated	0.015625
chr1	9	Promoter	-	hypomethylated	0.0078125
chr4	10	Promoter	-	hypermethylated	0.00390625
chr4	10	Promoter	-	hypermethylated	0.0195312
chr4	10	Promoter	NUDCD1	hypomethylated	0.0371094
chr4	9	Promoter	-	hypomethylated	0.00390625
chr4	9	Promoter	TBX19	hypermethylated	0.00390625
chr4	9	Promoter	PRPF38B	hypermethylated	0.0078125
chr4	8	Promoter	-	hypomethylated	0.0234375
chr17	7	Promoter	PANK2	hypermethylated	0.03125
chr17	10	Promoter	SNTA1	hypomethylated	0.0273438
chr17	9	Promoter	KIAA1755	hypomethylated	0.0078125
chr3	8	Promoter	PRR14	hypermethylated	0.0078125
chr3	8	Promoter	VAX2	hypermethylated	0.015625
chr3	10	Promoter	PNO1	hypermethylated	0.00585938
chr3	10	Promoter	ABHD1	hypermethylated	0.0273438
chr11	9	Promoter	TNFSF11	hypomethylated	0.0195312
chr11	9	Promoter	-	hypermethylated	0.00390625
chr14	9	Promoter	-	hypermethylated	0.0078125
chr14	9	Promoter	-	hypomethylated	0.0078125
chr14	9	Promoter	DNAJC9	hypomethylated	0.00390625
chr14	9	Promoter	MMRN2	hypermethylated	0.0078125
chr14	10	Promoter	RBP4	hypomethylated	0.0195312
chr14	9	Promoter	MGEA5	hypomethylated	0.00390625
chr14	10	Promoter	FAM196A	hypermethylated	0.00195312
chr10	10	Promoter	TMEM63A	hypomethylated	0.0371094
chr10	9	Promoter	-	hypermethylated	0.00390625
chr13	9	Promoter	TRH	hypermethylated	0.0078125
chr13	6	Promoter	TM4SF18	hypomethylated	0.03125
chr13	9	Promoter	SLC35A5	hypermethylated	0.0390625
chrX	9	Promoter	ARR3	hypomethylated	0.00390625
chrX	10	Promoter	-	hypomethylated	0.0488281
chrX	9	Promoter	-	hypomethylated	0.00390625
[truncated: 1,299 more rows]

## Sheet: Table S3
Table S3 List of DMRs between ETEC F4ac infected and control cells
Chromosome	ProbeNum	RelativeLocationToGene	Associated gene	Methylation change	P-values
chr1	6	Intergenic	-	hypermethylated	0.03125
chr1	9	Intragenic	-	hypomethylated	0.0390625
chr1	9	Intragenic	WDR27	hypomethylated	0.0390625
chr1	9	Intragenic	TCTE3	hypomethylated	0.0390625
chr1	9	Intergenic	-	hypermethylated	0.0078125
chr1	7	Intergenic	-	hypermethylated	0.015625
chr1	15	Intergenic	-	hypermethylated	0.000610352
chr1	6	Intergenic	-	hypermethylated	0.03125
chr1	8	Intergenic	-	hypermethylated	0.0078125
chr1	6	Intergenic	-	hypomethylated	0.03125
chr1	21	Intergenic	-	hypermethylated	0.000292778
chr1	8	Intergenic	-	hypermethylated	0.0078125
chr1	8	Intergenic	-	hypermethylated	0.0234375
chr1	9	Intragenic	AGPAT4	hypermethylated	0.00390625
chr1	19	Intergenic	-	hypomethylated	0.0229874
chr1	7	Promoter	SYTL3	hypermethylated	0.046875
chr1	7	Promoter	-	hypermethylated	0.046875
chr1	7	Promoter	DYNLT1	hypermethylated	0.046875
chr1	9	Intergenic	-	hypermethylated	0.00390625
chr1	7	Intergenic	-	hypermethylated	0.046875
chr1	10	Promoter	AKAP12	hypermethylated	0.0273438
chr1	6	Intergenic	LOC100521647	hypermethylated	0.03125
chr1	8	Promoter	RAB32	hypomethylated	0.0078125
chr1	8	Intergenic	-	hypermethylated	0.0234375
chr1	6	Intergenic	-	hypomethylated	0.03125
chr1	7	Intergenic	-	hypermethylated	0.046875
chr1	7	Promoter	-	hypermethylated	0.03125
chr1	15	Intergenic	-	hypermethylated	6.10352e-05
chr1	9	Intergenic	-	hypermethylated	0.0078125
chr1	14	Promoter	-	hypermethylated	0.000854492
chr1	11	Promoter	-	hypermethylated	0.00292969
chr1	10	Intergenic	-	hypermethylated	0.0195312
chr1	6	Intergenic	-	hypermethylated	0.03125
chr1	8	Promoter	PRDM13	hypermethylated	0.0390625
chr1	8	Intragenic	HACE1	hypermethylated	0.015625
chr1	6	Promoter	PGM3	hypermethylated	0.03125
chr1	6	Promoter	-	hypermethylated	0.03125
chr1	8	Promoter	IRAK1BP1	hypermethylated	0.0078125
chr1	8	Intergenic	-	hypermethylated	0.0234375
chr1	6	Promoter	-	hypermethylated	0.03125
chr1	6	Intergenic	-	hypomethylated	0.03125
chr1	6	Promoter	TMEM62	hypermethylated	0.03125
chr1	7	Promoter	GREM1	hypermethylated	0.015625
chr1	6	Intergenic	-	hypermethylated	0.03125
chr1	13	Intergenic	-	hypermethylated	0.000244141
chr1	100	Promoter	-	hypomethylated	5.73247e-17
chr1	100	Promoter	-	hypomethylated	5.73247e-17
chr1	100	Promoter	-	hypomethylated	5.73247e-17
chr1	7	Promoter	SNORD116	hypomethylated	0.015625
chr1	7	Promoter	SNORD116	hypomethylated	0.015625
chr1	10	Intergenic	-	hypomethylated	0.00585938
chr1	16	Intergenic	-	hypermethylated	0.00515747
chr1	7	Intergenic	-	hypermethylated	0.046875
chr1	14	Intergenic	-	hypomethylated	0.0202637
chr1	12	Promoter	CORO2B	hypermethylated	0.000488281
chr1	7	Intergenic	-	hypermethylated	0.015625
chr1	11	Promoter	HIF1A	hypermethylated	0.00488281
chr1	6	Promoter	C9ORF123	hypermethylated	0.03125
chr1	12	Promoter	RCL1	hypermethylated	0.00488281
chr1	8	Promoter	DMRT2	hypermethylated	0.0234375
chr1	9	Promoter	DMRT-1	hypermethylated	0.00390625
chr1	7	Intergenic	-	hypermethylated	0.046875
chr1	8	Intergenic	CCIN	hypermethylated	0.0078125
chr1	9	Promoter	TSTD2	hypomethylated	0.0390625
chr1	6	Intergenic	-	hypermethylated	0.03125
chr1	10	Promoter	TGFBR1	hypermethylated	0.0273438
chr1	10	Promoter	COL15A1	hypermethylated	0.0273438
chr1	9	Promoter	SLC44A1	hypermethylated	0.00390625
chr1	9	Intergenic	-	hypermethylated	0.00390625
chr1	9	Promoter	KIF12	hypermethylated	0.0078125
chr1	6	Intragenic	SLC2A8	hypomethylated	0.03125
chr1	6	Promoter	CDK9	hypermethylated	0.03125
chr1	6	Promoter	SH2D3C	hypermethylated	0.03125
chr1	9	Promoter	DPM2	hypermethylated	0.0078125
chr1	9	Promoter	DOLPP1	hypermethylated	0.00390625
chr1	7	Intergenic	-	hypermethylated	0.015625
chr1	6	Intragenic	-	hypomethylated	0.03125
chr1	15	Intragenic	NTNG2	hypermethylated	6.10352e-05
chr1	7	Intergenic	-	hypermethylated	0.015625
chr1	7	Intergenic	GTF3C4	hypermethylated	0.015625
chr1	7	Promoter	-	hypermethylated	0.015625
chr1	14	Intragenic	-	hypomethylated	0.00671387
chr1	12	Intragenic	-	hypermethylated	0.00341797
chr1	6	Intragenic	-	hypomethylated	0.03125
chr1	6	Intragenic	-	hypomethylated	0.03125
chr1	6	Promoter	-	hypermethylated	0.03125
chr1	8	Intragenic	-	hypermethylated	0.0078125
chr1	7	Intragenic	-	hypermethylated	0.03125
chr1	15	Promoter	SKOR2	hypermethylated	0.000183105
chr1	15	Promoter	-	hypomethylated	0.00262451
chr1	15	Promoter	PHPT1	hypomethylated	0.00262451
chr1	6	Promoter	C9ORF86	hypermethylated	0.03125
chr1	6	Promoter	FBXW5	hypermethylated	0.03125
chr1	7	Promoter	-	hypermethylated	0.046875
chr1	7	Promoter	TUBB4B	hypermethylated	0.046875
chr1	7	Promoter	-	hypermethylated	0.046875
chr1	36	Promoter	NDOR1	hypomethylated	4.07454e-10
chr10	8	Intergenic	-	hypermethylated	0.0234375
chr10	7	Promoter	-	hypermethylated	0.015625
chr10	7	Promoter	5S_rRNA	hypomethylated	0.015625
chr10	7	Intergenic	5S_rRNA	hypomethylated	0.015625
chr10	7	Intergenic	-	hypermethylated	0.03125
chr10	6	Intergenic	-	hypermethylated	0.03125
chr10	9	Intergenic	-	hypermethylated	0.0117188
chr10	7	Promoter	-	hypomethylated	0.03125
chr10	10	Intergenic	-	hypomethylated	0.00976562
chr10	6	Promoter	CCL19	hypermethylated	0.03125
chr10	10	Promoter	BAG1	hypermethylated	0.00585938
chr10	10	Promoter	CHMP5	hypermethylated	0.00585938
chr10	6	Intergenic	-	hypermethylated	0.03125
chr10	10	Promoter	SPAG6	hypomethylated	0.0488281
chr10	7	Promoter	BMI1	hypermethylated	0.015625
chr10	13	Promoter	CREB	hypermethylated	0.000244141
chr10	6	Intragenic	NUDT5	hypermethylated	0.03125
chr10	7	Intergenic	-	hypomethylated	0.015625
chr10	11	Intergenic	-	hypomethylated	0.00683594
chr10	17	Intragenic	ADARB2	hypermethylated	3.05176e-05
chr10	7	Intergenic	-	hypermethylated	0.015625
chr10	8	Intergenic	-	hypermethylated	0.0078125
chr10	8	Intragenic	-	hypermethylated	0.015625
chr11	10	Intragenic	-	hypermethylated	0.0195312
chr11	10	Intragenic	-	hypermethylated	0.0195312
chr11	8	Intergenic	-	hypermethylated	0.0078125
chr11	13	Intergenic	-	hypomethylated	0.0134277
chr11	7	Promoter	-	hypermethylated	0.03125
chr11	8	Intergenic	-	hypermethylated	0.0234375
chr11	7	Promoter	-	hypermethylated	0.015625
chr11	7	Promoter	-	hypermethylated	0.015625
chr11	7	Promoter	MTIF3	hypermethylated	0.03125
chr11	6	Intergenic	-	hypermethylated	0.03125
chr11	6	Intergenic	-	hypermethylated	0.03125
chr11	15	Intergenic	-	hypermethylated	0.00671387
chr11	6	Intergenic	-	hypermethylated	0.03125
chr11	12	Promoter	HSPH1	hypermethylated	0.0161133
chr11	7	Promoter	-	hypermethylated	0.015625
chr11	7	Promoter	-	hypermethylated	0.03125
chr11	7	Promoter	-	hypermethylated	0.03125
chr11	11	Intergenic	-	hypermethylated	0.0185547
chr11	7	Promoter	-	hypermethylated	0.015625
chr11	6	Intergenic	-	hypermethylated	0.03125
chr11	29	Promoter	-	hypermethylated	0.00181634
chr11	9	Intergenic	-	hypermethylated	0.0195312
chr11	279	Intergenic	-	hypomethylated	1.71182e-39
chr11	6	Promoter	EDNRB	hypermethylated	0.03125
chr11	7	Intergenic	-	hypomethylated	0.015625
chr11	7	Intragenic	MBNL2	hypermethylated	0.03125
chr11	7	Intragenic	TPP2	hypermethylated	0.03125
chr11	7	Promoter	LIG4	hypermethylated	0.015625
chr11	8	Intergenic	-	hypermethylated	0.0234375
chr11	7	Intergenic	-	hypermethylated	0.015625
chr11	9	Promoter	-	hypermethylated	0.0195312
chr11	7	Intergenic	-	hypermethylated	0.03125
chr11	6	Intergenic	-	hypermethylated	0.03125
chr11	7	Intergenic	-	hypomethylated	0.015625
chr11	12	Intergenic	-	hypomethylated	0.0161133
chr11	6	Intergenic	-	hypomethylated	0.03125
chr11	10	Intergenic	-	hypermethylated	0.00976562
chr11	6	Intergenic	-	hypermethylated	0.03125
chr11	7	Intergenic	-	hypermethylated	0.015625
chr11	10	Intergenic	-	hypermethylated	0.0273438
chr11	6	Intergenic	-	hypermethylated	0.03125
chr12	10	Promoter	WDR45L	hypermethylated	0.00585938
chr12	8	Intergenic	-	hypermethylated	0.0234375
chr12	8	Promoter	ENDOV	hypermethylated	0.015625
chr12	8	Promoter	EIF4A3	hypermethylated	0.0078125
chr12	8	Promoter	-	hypermethylated	0.0078125
chr12	7	Promoter	USP36	hypermethylated	0.015625
chr12	7	Intragenic	CYTH1	hypermethylated	0.015625
chr12	7	Intergenic	-	hypomethylated	0.03125
chr12	7	Promoter	-	hypomethylated	0.015625
chr12	10	Intergenic	-	hypomethylated	0.0195312
chr12	7	Intergenic	-	hypermethylated	0.015625
chr12	7	Promoter	-	hypermethylated	0.015625
chr12	12	Intragenic	PRPSAP1	hypomethylated	0.0341797
chr12	7	Promoter	TRIM65	hypermethylated	0.015625
chr12	8	Promoter	TRIM65	hypermethylated	0.015625
chr12	8	Promoter	MRPL38	hypermethylated	0.015625
chr12	6	Promoter	SLC16A5	hypermethylated	0.03125
chr12	20	Promoter	-	hypermethylated	0.000209808
chr12	20	Promoter	USH1G	hypermethylated	0.000209808
chr12	20	Promoter	OTOP2	hypermethylated	0.000209808
chr12	7	Intergenic	-	hypermethylated	0.015625
chr12	15	Intragenic	ERN1	hypermethylated	0.00427246
chr12	11	Promoter	DCAF7	hypermethylated	0.00195312
chr12	7	Promoter	KCNH6	hypermethylated	0.015625
chr12	11	Promoter	CYB561	hypermethylated	0.000976562
chr12	11	Promoter	-	hypermethylated	0.000976562
chr12	9	Intragenic	PLCD3	hypermethylated	0.0195312
chr12	6	Promoter	FAM171A2	hypermethylated	0.03125
chr12	6	Promoter	-	hypomethylated	0.03125
chr12	8	Promoter	FAM134C	hypomethylated	0.015625
chr12	8	Promoter	TUBG1	hypomethylated	0.015625
chr12	10	Intragenic	KRT14	hypomethylated	0.00390625
chr12	15	Intragenic	-	hypermethylated	0.00335693
chr12	9	Promoter	RAPGEFL1	hypermethylated	0.0390625
chr12	8	Promoter	PGAP3	hypermethylated	0.015625
chr12	6	Promoter	CALCOCO2	hypermethylated	0.03125
chr12	6	Intergenic	-	hypomethylated	0.03125
chr12	6	Intergenic	SPATA20	hypermethylated	0.03125
chr12	9	Intragenic	-	hypermethylated	0.0273438
chr12	10	Intergenic	-	hypomethylated	0.00585938
chr12	6	Promoter	MMD	hypermethylated	0.03125
chr12	6	Intergenic	CUEDC1	hypermethylated	0.03125
chr12	7	Promoter	CLTC	hypermethylated	0.03125
chr12	8	Promoter	MED13	hypermethylated	0.015625
chr12	9	Promoter	TMEM132E	hypermethylated	0.0078125
chr12	7	Promoter	C17ORF79	hypermethylated	0.03125
chr12	7	Promoter	-	hypermethylated	0.03125
chr12	8	Intergenic	-	hypermethylated	0.0078125
chr12	12	Promoter	-	hypermethylated	0.0161133
chr12	11	Promoter	RILP	hypermethylated	0.000976562
chr12	10	Promoter	SMG6	hypomethylated	0.0488281
chr12	9	Promoter	-	hypomethylated	0.0078125
chr12	9	Promoter	ACAP1	hypomethylated	0.0078125
chr12	9	Promoter	NEURL4	hypomethylated	0.0078125
chr12	25	Promoter	CHD3	hypomethylated	0.0135547
chr12	8	Intragenic	CNTROB	hypermethylated	0.0390625
chr12	11	Intragenic	GUCY2D	hypermethylated	0.00683594
chr12	6	Promoter	PIK3R6	hypomethylated	0.03125
chr12	6	Intergenic	-	hypermethylated	0.03125
chr12	6	Promoter	USP43	hypomethylated	0.03125
chr12	8	Promoter	ZNF18	hypermethylated	0.015625
chr12	6	Intergenic	-	hypomethylated	0.03125
chr12	7	Intergenic	-	hypomethylated	0.03125
chr12	7	Intragenic	-	hypermethylated	0.015625
chr12	6	Promoter	-	hypomethylated	0.03125
chr12	7	Intergenic	-	hypermethylated	0.015625
chr12	6	Intergenic	-	hypomethylated	0.03125
chr12	12	Intragenic	MED9	hypermethylated	0.00683594
chr12	17	Intergenic	MED9	hypermethylated	0.000839233
chr12	17	Intergenic	-	hypermethylated	0.000839233
chr12	17	Intergenic	PEMT	hypermethylated	0.000839233
chr13	10	Promoter	OXNAD1	hypermethylated	0.0136719
chr13	10	Promoter	DPH3	hypermethylated	0.0136719
chr13	18	Promoter	STT3B	hypermethylated	0.00128937
chr13	10	Intergenic	-	hypomethylated	0.0136719
chr13	11	Promoter	CSRNP1	hypermethylated	0.00195312
chr13	6	Intergenic	-	hypomethylated	0.03125
chr13	11	Promoter	QRICH1	hypermethylated	0.00683594
chr13	8	Intergenic	-	hypermethylated	0.0078125
chr13	9	Intragenic	SLC38A5	hypermethylated	0.00390625
chr13	6	Promoter	CYB561D2	hypermethylated	0.03125
chr13	6	Promoter	TUSC2	hypermethylated	0.03125
chr13	6	Promoter	RASSF1	hypermethylated	0.03125
chr13	6	Intergenic	-	hypermethylated	0.03125
chr13	6	Promoter	FAM116A	hypermethylated	0.03125
chr13	11	Promoter	SLMAP	hypermethylated	0.00292969
chr13	17	Promoter	FEZF2	hypomethylated	0.0128632
chr13	6	Intergenic	-	hypermethylated	0.03125
chr13	7	Promoter	-	hypomethylated	0.015625
chr13	8	Promoter	BHLHE40	hypomethylated	0.0390625
chr13	16	Promoter	PLXND1	hypermethylated	6.10352e-05
chr13	9	Promoter	GATA2	hypomethylated	0.0117188
chr13	9	Promoter	MCM2	hypermethylated	0.00390625
chr13	9	Promoter	TPRA1	hypermethylated	0.00390625
chr13	11	Intragenic	CHST13	hypermethylated	0.000976562
chr13	8	Intergenic	-	hypermethylated	0.0078125
chr13	25	Intergenic	-	hypomethylated	0.0451227
chr13	12	Promoter	SLC25A36	hypermethylated	0.0341797
chr13	11	Intergenic	-	hypomethylated	0.0136719
chr13	7	Promoter	PCOLCE2	hypermethylated	0.015625
chr13	26	Promoter	TSC22D2	hypomethylated	0.00293294
chr13	9	Intergenic	-	hypermethylated	0.00390625
chr13	6	Promoter	SKIL	hypermethylated	0.03125
chr13	13	Promoter	FNDC3B	hypermethylated	0.00341797
chr13	8	Promoter	ATP13A3	hypermethylated	0.0234375
chr13	7	Promoter	PPP1R2	hypermethylated	0.015625
chr13	7	Promoter	LRCH3	hypermethylated	0.015625
chr13	7	Promoter	-	hypermethylated	0.015625
chr13	9	Intergenic	-	hypermethylated	0.00390625
chr13	7	Promoter	ADPRH	hypermethylated	0.015625
chr13	8	Intergenic	-	hypomethylated	0.0078125
chr13	10	Promoter	TOMM70A	hypermethylated	0.00195312
chr13	9	Promoter	CBR3	hypomethylated	0.0390625
chr13	6	Intergenic	-	hypermethylated	0.03125
chr13	11	Promoter	SLC37A1	hypermethylated	0.00195312
chr13	7	Intergenic	-	hypermethylated	0.046875
chr13	39	Intergenic	-	hypomethylated	0.013149
chr13	8	Promoter	ADARB1	hypermethylated	0.015625
chr14	10	Promoter	-	hypermethylated	0.00585938
chr14	8	Intergenic	-	hypermethylated	0.0078125
chr14	6	Promoter	REEP4	hypermethylated	0.03125
chr14	8	Promoter	RHOBTB2	hypermethylated	0.0078125
chr14	15	Promoter	CDCA2	hypomethylated	0.00671387
chr14	15	Promoter	KCTD9	hypomethylated	0.00671387
chr14	7	Intergenic	-	hypermethylated	0.015625
chr14	7	Intergenic	-	hypomethylated	0.015625
chr14	9	Intergenic	-	hypermethylated	0.0390625
chr14	14	Promoter	HMGB2	hypermethylated	0.000244141
chr14	7	Intergenic	-	hypomethylated	0.015625
chr14	12	Promoter	-	hypermethylated	0.0209961
chr14	8	Intragenic	-	hypermethylated	0.0078125
chr14	8	Intragenic	NCOR2	hypermethylated	0.0078125
chr14	9	Promoter	OGFOD2	hypermethylated	0.00390625
chr14	9	Promoter	ARL6IP4	hypermethylated	0.00390625
chr14	9	Intergenic	-	hypermethylated	0.00390625
chr14	10	Promoter	PEBP1	hypermethylated	0.00585938
chr14	6	Intergenic	-	hypermethylated	0.03125
chr14	6	Intergenic	-	hypermethylated	0.03125
chr14	11	Promoter	-	hypermethylated	0.00195312
chr14	6	Promoter	-	hypermethylated	0.03125
chr14	6	Promoter	-	hypermethylated	0.03125
chr14	9	Promoter	EIF4ENIF1	hypermethylated	0.00390625
chr14	11	Intergenic	-	hypermethylated	0.00488281
chr14	9	Intergenic	-	hypermethylated	0.0078125
chr14	11	Intergenic	-	hypomethylated	0.000976562
chr14	7	Promoter	KIAA0913	hypermethylated	0.046875
chr14	6	Promoter	DYDC2	hypermethylated	0.03125
chr14	6	Promoter	DYDC1	hypermethylated	0.03125
chr14	6	Promoter	-	hypermethylated	0.03125
chr14	15	Promoter	CHAT	hypermethylated	0.0124512
chr14	6	Intragenic	ANUBL1	hypomethylated	0.03125
chr14	6	Promoter	MARCH8	hypermethylated	0.03125
chr14	7	Intergenic	-	hypermethylated	0.015625
chr14	8	Intergenic	-	hypermethylated	0.015625
chr14	7	Promoter	EXOC6	hypermethylated	0.03125
chr14	9	Promoter	GPR120	hypermethylated	0.00390625
chr14	14	Intergenic	TM9SF3	hypermethylated	0.000366211
chr14	14	Promoter	-	hypomethylated	0.0418701
chr14	10	Promoter	ZDHHC16	hypomethylated	0.00390625
chr14	10	Promoter	EXOSC1	hypomethylated	0.00390625
chr14	10	Promoter	AVPI1	hypermethylated	0.0371094
chr14	6	Intergenic	-	hypermethylated	0.03125
chr14	22	Intergenic	-	hypermethylated	0.00167274
chr14	10	Intergenic	-	hypermethylated	0.0273438
chr14	6	Intragenic	-	hypermethylated	0.03125
chr14	17	Intergenic	-	hypermethylated	0.00167847
chr14	7	Intragenic	MGMT	hypermethylated	0.046875
chr14	9	Intragenic	MGMT	hypermethylated	0.0273438
chr14	6	Intergenic	-	hypermethylated	0.03125
chr14	8	Intragenic	-	hypermethylated	0.0078125
chr14	6	Intragenic	INPP5A	hypermethylated	0.03125
chr14	8	Intragenic	INPP5A	hypermethylated	0.0078125
chr14	7	Intragenic	INPP5A	hypomethylated	0.015625
chr14	9	Promoter	TTC40	hypermethylated	0.0273438
chr15	16	Promoter	EPC2	hypermethylated	0.000579834
chr15	8	Intragenic	TMEM163	hypermethylated	0.0078125
chr15	7	Promoter	EN1	hypermethylated	0.03125
chr15	10	Intergenic	-	hypermethylated	0.00390625
chr15	6	Promoter	ANKRD37	hypermethylated	0.03125
chr15	6	Promoter	LRP2BP	hypermethylated	0.03125
chr15	6	Promoter	MAK16	hypermethylated	0.03125
chr15	6	Promoter	DUSP26	hypermethylated	0.03125
chr15	11	Intergenic	TBR1	hypermethylated	0.000976562
chr15	12	Intergenic	-	hypermethylated	0.000488281
chr15	7	Intergenic	HOXD8	hypermethylated	0.015625
chr15	8	Promoter	HOXD3	hypermethylated	0.0234375
chr15	8	Promoter	RBM45	hypermethylated	0.0078125
chr15	9	Intergenic	-	hypermethylated	0.00390625
chr15	6	Promoter	-	hypermethylated	0.03125
chr15	9	Intergenic	-	hypermethylated	0.00390625
chr15	6	Intragenic	-	hypermethylated	0.03125
chr15	6	Intragenic	ITM2C	hypermethylated	0.03125
chr15	7	Promoter	C2ORF72	hypermethylated	0.015625
chr15	7	Promoter	OVCH2	hypermethylated	0.015625
chr15	7	Promoter	CHRND	hypermethylated	0.015625
chr15	7	Promoter	-	hypomethylated	0.046875
chr15	7	Intergenic	-	hypomethylated	0.015625
chr15	8	Promoter	-	hypermethylated	0.0234375
chr15	8	Intragenic	-	hypermethylated	0.0078125
chr15	8	Intragenic	FAM132B	hypermethylated	0.0078125
chr15	14	Promoter	HES6	hypermethylated	0.000244141
chr15	7	Promoter	-	hypermethylated	0.046875
chr15	10	Intergenic	-	hypermethylated	0.0371094
chr15	10	Intergenic	-	hypermethylated	0.00195312
chr15	15	Intergenic	-	hypermethylated	0.000305176
chr15	8	Promoter	BOK	hypermethylated	0.0390625
chr15	7	Promoter	KIF1A	hypomethylated	0.03125
chr16	11	Intergenic	-	hypermethylated	0.000976562
chr16	7	Intergenic	-	hypermethylated	0.015625
chr16	6	Promoter	-	hypermethylated	0.03125
chr16	10	Intragenic	SLU7	hypermethylated	0.00976562
chr16	10	Intergenic	-	hypomethylated	0.0488281
chr16	10	Promoter	SOX30	hypermethylated	0.00195312
chr16	10	Intergenic	ADAMTS16	hypermethylated	0.00195312
chr16	7	Intergenic	-	hypermethylated	0.015625
chr16	6	Intergenic	-	hypermethylated	0.03125
chr16	7	Intergenic	-	hypomethylated	0.03125
chr16	6	Intergenic	-	hypermethylated	0.03125
chr16	10	Intergenic	-	hypermethylated	0.00195312
chr16	10	Intergenic	-	hypermethylated	0.0136719
chr16	9	Intergenic	-	hypermethylated	0.00390625
chr16	7	Intergenic	-	hypermethylated	0.015625
chr16	9	Intergenic	-	hypermethylated	0.0195312
chr16	10	Intergenic	-	hypomethylated	0.00585938
chr16	6	Promoter	-	hypermethylated	0.03125
chr17	6	Promoter	CSGALNACT1	hypomethylated	0.03125
chr17	8	Intergenic	-	hypermethylated	0.015625
chr17	8	Promoter	-	hypermethylated	0.0390625
chr17	7	Promoter	MCM8	hypermethylated	0.015625
chr17	7	Promoter	TRMT6	hypermethylated	0.015625
chr17	6	Promoter	LRRN4	hypermethylated	0.03125
chr17	6	Promoter	-	hypermethylated	0.03125
chr17	9	Intergenic	-	hypermethylated	0.0078125
chr17	8	Promoter	POLR3F	hypermethylated	0.0078125
chr17	8	Promoter	DZANK1	hypermethylated	0.0078125
chr17	6	Intergenic	-	hypermethylated	0.03125
chr17	8	Promoter	XRN2	hypermethylated	0.0078125
chr17	14	Promoter	-	hypermethylated	0.000366211
chr17	9	Intragenic	AVP	hypermethylated	0.00390625
chr17	10	Promoter	-	hypermethylated	0.00976562
chr17	6	Promoter	POFUT1	hypermethylated	0.03125
chr17	6	Promoter	PLAGL2	hypermethylated	0.03125
chr17	16	Intergenic	-	hypermethylated	9.15527e-05
chr17	7	Intergenic	-	hypermethylated	0.015625
chr17	6	Promoter	KCNK15	hypermethylated	0.03125
chr17	8	Promoter	SYS1	hypermethylated	0.0078125
chr17	15	Intragenic	SLC12A5	hypermethylated	0.00152588
chr17	10	Intergenic	-	hypermethylated	0.00390625
chr17	9	Promoter	SLMO2	hypermethylated	0.0117188
chr17	9	Promoter	ATP5E	hypermethylated	0.0117188
chr17	8	Promoter	EDN3	hypermethylated	0.015625
chr17	12	Intergenic	-	hypermethylated	0.000488281
chr17	10	Promoter	CABLES2	hypermethylated	0.0371094
chr17	7	Intergenic	-	hypermethylated	0.015625
chr18	9	Promoter	RNF32	hypermethylated	0.00390625
chr18	11	Intergenic	-	hypomethylated	0.00195312
chr18	6	Intergenic	-	hypermethylated	0.03125
chr18	6	Promoter	XRCC2	hypermethylated	0.03125
chr18	7	Intergenic	-	hypermethylated	0.015625
chr18	9	Promoter	ZAP	hypermethylated	0.00390625
chr18	9	Promoter	-	hypermethylated	0.00390625
chr18	6	Promoter	TMEM140	hypermethylated	0.03125
chr18	6	Promoter	TSPAN33	hypermethylated	0.03125
chr18	7	Intergenic	-	hypermethylated	0.015625
chr18	12	Intergenic	-	hypermethylated	0.00341797
chr18	17	Promoter	BMPER	hypermethylated	0.000106812
chr18	8	Intergenic	HOXA4	hypermethylated	0.0078125
chr18	7	Intragenic	SKAP2	hypermethylated	0.015625
chr18	8	Promoter	-	hypomethylated	0.015625
chr18	8	Promoter	SNORA9	hypermethylated	0.0234375
chr18	8	Intragenic	-	hypomethylated	0.0390625
chr18	15	Promoter	TMED4	hypermethylated	6.10352e-05
chr18	15	Promoter	DDX56	hypermethylated	6.10352e-05
chr18	6	Intergenic	-	hypomethylated	0.03125
chr18	11	Promoter	POLM	hypermethylated	0.00195312
chr18	7	Intergenic	-	hypermethylated	0.015625
chr18	7	Intergenic	-	hypermethylated	0.015625
chr2	7	Intergenic	-	hypermethylated	0.015625
chr2	8	Intergenic	-	hypermethylated	0.0078125
chr2	11	Intragenic	-	hypermethylated	0.000976562
chr2	12	Promoter	ORAOV1	hypermethylated	0.00683594
chr2	6	Promoter	C11ORF24	hypermethylated	0.03125
chr2	12	Promoter	-	hypermethylated	0.00683594
chr2	12	Promoter	KLC2	hypermethylated	0.00244141
chr2	8	Promoter	PACS1	hypermethylated	0.0078125
chr2	13	Promoter	RELA	hypermethylated	0.000244141
chr2	6	Intragenic	SCYL1	hypermethylated	0.03125
chr2	21	Intergenic	SCYL1	hypermethylated	0.00160027
chr2	7	Promoter	NRXN2	hypermethylated	0.015625
chr2	7	Promoter	OTUB1	hypermethylated	0.03125
chr2	16	Promoter	C2H11orf95	hypermethylated	6.10352e-05
chr2	13	Promoter	DTX4	hypermethylated	0.00244141
chr2	12	Promoter	C1QTNF4	hypermethylated	0.0209961
chr2	7	Promoter	MYBPC3	hypermethylated	0.015625
chr2	6	Promoter	-	hypomethylated	0.03125
chr2	6	Promoter	-	hypomethylated	0.03125
chr2	13	Promoter	CHRM4	hypomethylated	0.0327148
chr2	7	Promoter	PEX16	hypomethylated	0.015625
chr2	7	Promoter	GYLTL1B	hypomethylated	0.015625
chr2	6	Promoter	TTC17	hypomethylated	0.03125
chr2	6	Promoter	TRIM44	hypomethylated	0.03125
chr2	11	Intergenic	-	hypermethylated	0.0136719
chr2	15	Intergenic	-	hypomethylated	0.0255737
chr2	7	Intergenic	ADM	hypermethylated	0.015625
chr2	7	Promoter	C19ORF21	hypomethylated	0.015625
chr2	13	Promoter	-	hypermethylated	0.000244141
chr2	13	Promoter	IZUMO4	hypermethylated	0.000244141
chr2	13	Promoter	PLEKHJ1	hypermethylated	0.000244141
chr2	18	Promoter	LINGO3	hypermethylated	0.00559998
chr2	18	Promoter	C19ORF35	hypermethylated	0.00559998
chr2	9	Promoter	SHD	hypermethylated	0.0078125
chr2	9	Promoter	SIRT6	hypermethylated	0.0078125
chr2	9	Promoter	-	hypermethylated	0.0078125
chr2	23	Promoter	TRAPPC5	hypermethylated	1.3113e-05
chr2	10	Promoter	ELAVL1	hypermethylated	0.00195312
chr2	6	Promoter	TMED1	hypermethylated	0.03125
chr2	6	Intragenic	KEAP1	hypermethylated	0.03125
chr2	8	Promoter	ICAM4	hypomethylated	0.0390625
chr2	8	Promoter	ICAM5	hypomethylated	0.0390625
chr2	10	Promoter	BEST2	hypermethylated	0.00390625
chr2	6	Promoter	-	hypermethylated	0.03125
chr2	6	Promoter	GCDH	hypermethylated	0.03125
chr2	6	Promoter	TRMT1	hypermethylated	0.03125
chr2	7	Intergenic	-	hypermethylated	0.03125
chr2	6	Intragenic	ZSWIM4	hypermethylated	0.03125
chr2	6	Promoter	MAP1S	hypermethylated	0.03125
chr2	6	Promoter	MPV17L2	hypermethylated	0.03125
chr2	8	Intragenic	HOMER3	hypomethylated	0.0390625
chr2	9	Promoter	ZNF496	hypermethylated	0.0078125
chr2	6	Intergenic	-	hypermethylated	0.03125
chr2	10	Promoter	RAB24	hypermethylated	0.0273438
chr2	10	Promoter	PRELID1	hypermethylated	0.0273438
chr2	7	Promoter	ZNF346	hypomethylated	0.015625
chr2	6	Intragenic	-	hypermethylated	0.03125
chr2	8	Promoter	OTP	hypomethylated	0.015625
chr2	7	Promoter	ZFYVE16	hypermethylated	0.015625
chr2	10	Promoter	ZFYVE16	hypermethylated	0.00976562
chr2	627	Promoter	-	hypomethylated	1.23305e-78
chr2	627	Promoter	-	hypomethylated	1.23305e-78
chr2	12	Promoter	MBLAC2	hypomethylated	0.00488281
chr2	6	Promoter	STARD4	hypermethylated	0.03125
chr2	6	Promoter	-	hypermethylated	0.03125
chr2	7	Promoter	PHAX	hypermethylated	0.015625
chr2	9	Promoter	IL5	hypermethylated	0.0117188
chr2	6	Intergenic	ANKRD43	hypermethylated	0.03125
chr2	13	Promoter	NEUROG1	hypermethylated	0.00170898
chr2	10	Intergenic	-	hypermethylated	0.0195312
chr2	8	Intergenic	-	hypermethylated	0.0078125
chr2	19	Promoter	ANKHD1	hypomethylated	0.0401306
chr2	17	Promoter	DND1	hypermethylated	7.62939e-05
chr2	9	Promoter	-	hypomethylated	0.0078125
chr2	12	Intragenic	-	hypermethylated	0.012207
chr2	12	Intragenic	PCDHGA6	hypermethylated	0.012207
chr2	12	Intragenic	-	hypermethylated	0.012207
chr2	13	Promoter	ARHGAP26	hypomethylated	0.0327148
chr2	6	Intragenic	PCYOX1L	hypermethylated	0.03125
chr2	13	Intergenic	-	hypermethylated	0.000732422
chr2	8	Intergenic	-	hypermethylated	0.0234375
chr2	11	Intergenic	SLC26A2	hypermethylated	0.0185547
chr2	11	Intergenic	-	hypermethylated	0.0185547
chr2	6	Promoter	HMGXB3	hypermethylated	0.03125
chr2	11	Intragenic	HMGXB3	hypermethylated	0.00683594
chr2	9	Intergenic	-	hypermethylated	0.00390625
chr3	7	Intergenic	PRKAR1B	hypomethylated	0.03125
chr3	7	Intergenic	-	hypermethylated	0.03125
chr3	8	Promoter	HEATR2	hypermethylated	0.0078125
chr3	8	Promoter	PRKAR1B	hypermethylated	0.0078125
chr3	6	Intergenic	HEATR2	hypermethylated	0.03125
chr3	6	Intragenic	C7orf50	hypermethylated	0.03125
chr3	8	Promoter	ZFAND2A	hypomethylated	0.0390625
chr3	6	Intergenic	-	hypermethylated	0.03125
chr3	10	Promoter	PSMG3	hypermethylated	0.00976562
chr3	14	Intragenic	-	hypermethylated	0.029541
chr3	16	Intragenic	-	hypermethylated	0.00335693
chr3	7	Intergenic	-	hypermethylated	0.015625
chr3	8	Intragenic	-	hypermethylated	0.0078125
chr3	8	Intergenic	SDK1	hypermethylated	0.0234375
chr3	8	Intergenic	-	hypermethylated	0.0234375
chr3	8	Intergenic	-	hypomethylated	0.0390625
chr3	10	Intergenic	-	hypermethylated	0.00976562
chr3	8	Promoter	FOXK1	hypermethylated	0.015625
chr3	7	Intergenic	-	hypomethylated	0.015625
chr3	8	Intergenic	-	hypomethylated	0.015625
chr3	7	Intergenic	-	hypermethylated	0.015625
chr3	8	Intergenic	-	hypomethylated	0.0078125
chr3	10	Promoter	PTCD1	hypomethylated	0.00976562
chr3	10	Promoter	CPSF4	hypomethylated	0.00976562
chr3	13	Promoter	-	hypermethylated	0.000732422
chr3	13	Promoter	BUD31	hypermethylated	0.000732422
chr3	8	Promoter	TRIM4	hypermethylated	0.0390625
chr3	12	Promoter	ORAI2	hypermethylated	0.0424805
chr3	10	Promoter	ABHD11	hypermethylated	0.00195312
chr3	6	Promoter	ASL	hypermethylated	0.03125
chr3	9	Intragenic	-	hypermethylated	0.00390625
chr3	11	Intragenic	SPNS1	hypermethylated	0.000976562
chr3	6	Intragenic	XPO6	hypomethylated	0.03125
chr3	9	Intergenic	-	hypermethylated	0.00390625
chr3	6	Intergenic	U6	hypermethylated	0.03125
chr3	16	Intergenic	-	hypermethylated	0.000305176
chr3	9	Intergenic	-	hypermethylated	0.0117188
chr3	8	Intragenic	-	hypermethylated	0.015625
chr3	12	Promoter	ZNF263	hypomethylated	0.0424805
chr3	22	Promoter	RGS11	hypomethylated	0.00285149
chr3	8	Intragenic	RGS11	hypermethylated	0.0234375
chr3	16	Intragenic	RGS11	hypermethylated	0.00100708
chr3	16	Intragenic	-	hypermethylated	0.00100708
chr3	12	Promoter	C16ORF11	hypermethylated	0.012207
chr3	12	Promoter	MPG	hypermethylated	0.012207
chr3	6	Intragenic	JMJD8	hypermethylated	0.03125
chr3	6	Intragenic	WDR90	hypermethylated	0.03125
chr3	7	Intragenic	JMJD8	hypomethylated	0.046875
chr3	7	Intragenic	WDR90	hypomethylated	0.046875
chr3	6	Intragenic	JMJD8	hypomethylated	0.03125
chr3	6	Intragenic	-	hypomethylated	0.03125
chr3	8	Promoter	BAIAP3	hypermethylated	0.0234375
chr3	11	Intragenic	-	hypermethylated	0.00195312
chr3	11	Intragenic	-	hypermethylated	0.00195312
chr3	8	Intragenic	-	hypermethylated	0.0390625
chr3	12	Promoter	-	hypermethylated	0.00244141
chr3	12	Promoter	-	hypermethylated	0.00244141
chr3	12	Promoter	SLC9A3R2	hypermethylated	0.00244141
chr3	12	Promoter	NPW	hypermethylated	0.00244141
chr3	15	Promoter	E4F1	hypermethylated	0.00152588
chr3	15	Promoter	C16ORF79	hypermethylated	0.00152588
chr3	15	Promoter	PGP	hypermethylated	0.00152588
chr3	9	Promoter	C16orf59	hypomethylated	0.0273438
chr3	6	Intergenic	-	hypermethylated	0.03125
chr3	6	Intergenic	-	hypermethylated	0.03125
chr3	7	Intergenic	-	hypomethylated	0.015625
chr3	6	Intergenic	FAM120A	hypermethylated	0.03125
chr3	18	Intergenic	-	hypermethylated	0.000534058
chr3	7	Intergenic	-	hypomethylated	0.046875
chr3	8	Promoter	NCK2	hypermethylated	0.0390625
chr3	7	Promoter	RPIA	hypomethylated	0.015625
chr3	7	Intergenic	-	hypermethylated	0.015625
chr3	7	Intergenic	-	hypermethylated	0.03125
chr3	6	Promoter	INO80B	hypermethylated	0.03125
chr3	6	Promoter	WBP1	hypermethylated	0.03125
chr3	6	Promoter	-	hypermethylated	0.03125
chr3	9	Intragenic	SFXN5	hypermethylated	0.00390625
chr3	6	Intragenic	SFXN5	hypomethylated	0.03125
chr3	8	Promoter	-	hypermethylated	0.0078125
chr3	8	Promoter	-	hypermethylated	0.0078125
chr3	6	Promoter	RAB1A	hypermethylated	0.03125
chr3	11	Intergenic	-	hypomethylated	0.0244141
chr3	9	Intergenic	-	hypermethylated	0.00390625
chr3	10	Intergenic	-	hypomethylated	0.0136719
chr3	10	Intergenic	-	hypomethylated	0.00976562
chr3	11	Intergenic	-	hypermethylated	0.000976562
chr3	9	Promoter	PKDCC	hypomethylated	0.00390625
chr3	11	Promoter	ATL2	hypermethylated	0.0322266
chr3	6	Intergenic	-	hypermethylated	0.03125
chr3	6	Promoter	TMEM214	hypermethylated	0.03125
chr3	6	Intergenic	-	hypomethylated	0.03125
chr3	9	Intergenic	-	hypermethylated	0.0078125
chr3	14	Promoter	SMC6	hypermethylated	0.0012207
chr3	14	Promoter	GEN1	hypermethylated	0.0012207
chr3	8	Intragenic	ASAP2	hypermethylated	0.0234375
chr3	11	Intragenic	ASAP2	hypermethylated	0.00195312
chr3	16	Intragenic	ASAP2	hypermethylated	0.000305176
chr3	8	Intergenic	-	hypermethylated	0.0078125
chr3	7	Intergenic	-	hypermethylated	0.015625
chr3	6	Intergenic	-	hypermethylated	0.03125
chr4	13	Promoter	-	hypermethylated	0.0214844
chr4	10	Promoter	RECQL4	hypomethylated	0.0136719
chr4	12	Promoter	RECQL4	hypermethylated	0.000976563
chr4	12	Promoter	-	hypermethylated	0.000976563
chr4	8	Promoter	FOXH1	hypermethylated	0.0078125
chr4	8	Promoter	GPAA1	hypermethylated	0.015625
chr4	8	Promoter	OPLAH	hypermethylated	0.015625
chr4	9	Promoter	-	hypermethylated	0.00390625
chr4	9	Promoter	GPAA1	hypermethylated	0.00390625
chr4	9	Promoter	OPLAH	hypermethylated	0.00390625
chr4	13	Intergenic	PARP10	hypermethylated	0.0012207
chr4	7	Intergenic	-	hypermethylated	0.03125
chr4	6	Intergenic	-	hypermethylated	0.03125
chr4	7	Intergenic	-	hypermethylated	0.015625
chr4	8	Intergenic	-	hypermethylated	0.0078125
chr4	9	Intergenic	-	hypermethylated	0.00390625
chr4	8	Intergenic	-	hypermethylated	0.0078125
chr4	10	Promoter	FBXO32	hypermethylated	0.00195312
chr4	7	Intergenic	-	hypermethylated	0.046875
chr4	10	Intergenic	-	hypermethylated	0.00390625
chr4	9	Promoter	SPAG1	hypermethylated	0.00390625
chr4	82	Intergenic	-	hypomethylated	3.73217e-15
chr4	199	Intergenic	-	hypomethylated	8.65311e-30
chr4	6	Promoter	TERF1	hypomethylated	0.03125
chr4	10	Promoter	ADHFE1	hypermethylated	0.0136719
chr4	10	Promoter	RRS1	hypermethylated	0.0136719
chr4	12	Promoter	MOS	hypermethylated	0.00488281
chr4	12	Promoter	CEBPD	hypermethylated	0.000976563
chr4	9	Promoter	NP_001136139.1	hypermethylated	0.0390625
chr4	6	Intergenic	-	hypermethylated	0.03125
chr4	18	Promoter	BRP44	hypermethylated	7.62939e-05
chr4	18	Promoter	DCAF6	hypermethylated	7.62939e-05
chr4	7	Promoter	MPZL1	hypermethylated	0.03125
chr4	7	Promoter	CREG1	hypermethylated	0.046875
chr4	7	Promoter	TADA1	hypermethylated	0.03125
chr4	11	Promoter	-	hypermethylated	0.0136719
chr4	6	Promoter	-	hypermethylated	0.03125
chr4	12	Intergenic	-	hypermethylated	0.00683594
chr4	9	Promoter	BCAN	hypermethylated	0.00390625
chr4	9	Promoter	-	hypermethylated	0.00390625
chr4	6	Promoter	SCAMP3	hypomethylated	0.03125
chr4	6	Promoter	CLK2	hypomethylated	0.03125
chr4	6	Promoter	HCN3	hypomethylated	0.03125
chr4	11	Promoter	C1ORF43	hypermethylated	0.00488281
chr4	11	Promoter	UBAP2L	hypermethylated	0.00488281
chr4	6	Promoter	JTB	hypomethylated	0.03125
chr4	15	Promoter	-	hypermethylated	0.00537109
chr4	15	Promoter	NPR1	hypermethylated	0.00537109
chr4	10	Intergenic	-	hypomethylated	0.0371094
chr4	26	Promoter	-	hypomethylated	2.98023e-07
chr4	26	Promoter	-	hypomethylated	2.98023e-07
chr4	26	Promoter	-	hypomethylated	2.98023e-07
chr4	6	Promoter	NUDT17	hypermethylated	0.03125
chr4	6	Intergenic	-	hypomethylated	0.03125
chr4	9	Promoter	-	hypermethylated	0.0390625
chr4	14	Intergenic	-	hypermethylated	0.00231934
chr4	13	Promoter	MAN1A2	hypomethylated	0.0327148
chr4	23	Intergenic	-	hypermethylated	2.6226e-05
chr4	8	Intergenic	-	hypermethylated	0.0078125
chr4	8	Intergenic	-	hypermethylated	0.0078125
chr4	13	Intergenic	-	hypermethylated	0.000244141
chr4	6	Intergenic	-	hypermethylated	0.03125
chr4	8	Intergenic	-	hypermethylated	0.015625
chr4	9	Promoter	ODF2L	hypermethylated	0.00390625
chr4	7	Intergenic	-	hypermethylated	0.03125
chr4	6	Intergenic	-	hypermethylated	0.03125
chr4	9	Intergenic	RHPN1	hypermethylated	0.00390625
chr5	6	Intergenic	-	hypomethylated	0.03125
chr5	6	Intergenic	-	hypermethylated	0.03125
chr5	8	Promoter	POLDIP3	hypermethylated	0.0390625
chr5	10	Promoter	NDUFA6	hypermethylated	0.00585938
chr5	9	Intergenic	-	hypermethylated	0.0117188
chr5	8	Promoter	POLR3H	hypermethylated	0.0078125
chr5	10	Promoter	-	hypermethylated	0.00195312
chr5	6	Intergenic	-	hypermethylated	0.03125
chr5	11	Promoter	-	hypermethylated	0.000976562
chr5	11	Promoter	-	hypermethylated	0.000976562
chr5	14	Promoter	TUBA1B	hypomethylated	0.000610352
chr5	14	Promoter	-	hypomethylated	0.000610352
chr5	9	Intergenic	-	hypermethylated	0.00390625
chr5	8	Promoter	KRT85	hypermethylated	0.0078125
chr5	8	Promoter	U6	hypermethylated	0.015625
chr5	8	Promoter	-	hypermethylated	0.015625
chr5	8	Promoter	PCBP2	hypermethylated	0.015625
chr5	11	Promoter	LRIG3	hypermethylated	0.00976562
chr5	9	Promoter	SLC16A7	hypomethylated	0.0117188
chr5	9	Intergenic	-	hypermethylated	0.00390625
chr5	7	Intergenic	-	hypermethylated	0.015625
chr5	6	Intergenic	-	hypermethylated	0.03125
chr5	7	Intergenic	-	hypermethylated	0.015625
chr5	7	Promoter	WBP11	hypomethylated	0.046875
chr5	8	Promoter	RIMKLB	hypomethylated	0.015625
chr5	6	Intergenic	-	hypermethylated	0.03125
chr5	6	Promoter	SYCP3	hypermethylated	0.03125
chr5	7	Intergenic	TMCC3	hypermethylated	0.03125
chr5	10	Promoter	POC1B	hypomethylated	0.00390625
chr5	9	Intergenic	-	hypomethylated	0.0117188
chr5	15	Intergenic	-	hypomethylated	0.0150757
chr5	8	Intergenic	-	hypermethylated	0.0078125
chr5	7	Promoter	NCAPH2	hypomethylated	0.03125
chr5	7	Promoter	-	hypomethylated	0.03125
chr5	7	Promoter	KLHDC7B	hypomethylated	0.03125
chr5	16	Promoter	TUBGCP6	hypomethylated	0.0155029
chr5	16	Promoter	HDAC10	hypomethylated	0.0155029
chr5	16	Promoter	PPP6R2	hypomethylated	0.0155029
chr5	9	Intragenic	-	hypermethylated	0.00390625
chr5	7	Intergenic	-	hypermethylated	0.015625
chr5	7	Intergenic	-	hypermethylated	0.015625
chr6	13	Intragenic	SPIRE2	hypermethylated	0.000244141
chr6	7	Promoter	-	hypermethylated	0.015625
chr6	27	Intragenic	MTHFSD	hypermethylated	1.63913e-06
chr6	6	Promoter	ZDHHC7	hypermethylated	0.03125
chr6	10	Intergenic	HSDL1	hypermethylated	0.00390625
chr6	6	Intragenic	MBTPS1	hypermethylated	0.03125
chr6	6	Promoter	-	hypermethylated	0.03125
chr6	281	Intergenic	-	hypomethylated	3.87844e-34
chr6	101	Intergenic	-	hypomethylated	1.22815e-15
chr6	27	Intergenic	-	hypomethylated	0.000184342
chr6	6	Promoter	VAT1L	hypermethylated	0.03125
chr6	6	Intergenic	-	hypermethylated	0.03125
chr6	7	Promoter	MLKL	hypermethylated	0.015625
chr6	8	Promoter	MARVELD3	hypomethylated	0.0078125
chr6	8	Promoter	MARVELD3	hypomethylated	0.0078125
chr6	10	Promoter	ZNF821	hypermethylated	0.00195312
chr6	10	Promoter	-	hypomethylated	0.0371094
chr6	10	Promoter	SLC9A5	hypomethylated	0.0371094
chr6	7	Intergenic	-	hypermethylated	0.015625
chr6	10	Intergenic	SALL1	hypermethylated	0.00390625
chr6	17	Intergenic	UBA2	hypermethylated	4.57764e-05
chr6	16	Promoter	-	hypermethylated	0.00268555
chr6	10	Intergenic	-	hypermethylated	0.00976562
chr6	6	Promoter	MAP4K1	hypermethylated	0.03125
chr6	7	Promoter	-	hypermethylated	0.03125
chr6	12	Promoter	STRN4	hypermethylated	0.012207
chr6	12	Promoter	FKRP	hypermethylated	0.012207
chr6	7	Promoter	STRN4	hypomethylated	0.015625
chr6	7	Promoter	FKRP	hypomethylated	0.015625
chr6	7	Intergenic	NPAS1	hypermethylated	0.015625
chr6	7	Intergenic	TMEM160	hypermethylated	0.015625
chr6	9	Intergenic	-	hypomethylated	0.0273438
chr6	6	Promoter	BBC3	hypomethylated	0.03125
chr6	6	Promoter	-	hypomethylated	0.03125
chr6	9	Intragenic	C19ORF68	hypermethylated	0.00390625
chr6	11	Promoter	HSD17B14	hypomethylated	0.00292969
chr6	7	Promoter	FTL	hypermethylated	0.046875
chr6	7	Promoter	LHB	hypermethylated	0.046875
chr6	7	Promoter	-	hypermethylated	0.046875
chr6	11	Promoter	LIN7B	hypermethylated	0.00488281
chr6	6	Promoter	SHANK1	hypermethylated	0.03125
chr6	6	Promoter	-	hypermethylated	0.03125
chr6	6	Promoter	FAM71E1	hypermethylated	0.03125
chr6	10	Promoter	CACNG6	hypomethylated	0.00390625
chr6	9	Intergenic	-	hypomethylated	0.0273438
chr6	9	Intergenic	-	hypomethylated	0.0273438
chr6	11	Intragenic	-	hypermethylated	0.00488281
chr6	11	Intragenic	NLRP7	hypermethylated	0.00488281
chr6	7	Promoter	ISOC2	hypomethylated	0.015625
chr6	7	Intergenic	-	hypermethylated	0.015625
chr6	8	Intergenic	-	hypermethylated	0.0234375
chr6	15	Promoter	UBE2J2	hypermethylated	0.00427246
chr6	9	Promoter	VWA1	hypermethylated	0.00390625
chr6	11	Intergenic	-	hypermethylated	0.00488281
chr6	6	Intergenic	TPRG1L	hypomethylated	0.03125
chr6	8	Intergenic	RPL22	hypermethylated	0.015625
chr6	11	Promoter	GPR153	hypermethylated	0.0185547
chr6	18	Promoter	KLHL21	hypermethylated	0.00474548
chr6	9	Promoter	ZBTB48	hypomethylated	0.0195312
chr6	7	Promoter	SLC25A33	hypermethylated	0.03125
chr6	6	Intergenic	PEX14	hypermethylated	0.03125
chr6	6	Promoter	-	hypermethylated	0.03125
chr6	6	Promoter	MAD2L2	hypermethylated	0.03125
chr6	6	Promoter	-	hypermethylated	0.03125
chr6	7	Intergenic	-	hypermethylated	0.03125
chr6	6	Promoter	KIF17	hypermethylated	0.03125
chr6	11	Promoter	WDTC1	hypermethylated	0.00683594
chr6	7	Promoter	SF3A3	hypermethylated	0.015625
chr6	17	Promoter	BMP8A	hypermethylated	0.0109863
chr6	15	Intergenic	-	hypermethylated	0.00427246
chr6	8	Intergenic	-	hypermethylated	0.0078125
chr6	8	Intergenic	-	hypermethylated	0.0078125
chr6	6	Intragenic	DLGAP1	hypermethylated	0.03125
chr6	9	Promoter	NP_001231180.1	hypermethylated	0.0390625
chr6	8	Intergenic	-	hypermethylated	0.0078125
chr6	10	Intergenic	-	hypermethylated	0.00976562
chr6	6	Intergenic	-	hypomethylated	0.03125
chr6	17	Promoter	-	hypomethylated	0.0201569
chr6	7	Promoter	TESK2	hypermethylated	0.015625
chr6	7	Promoter	-	hypermethylated	0.015625
chr6	9	Promoter	HECTD3	hypermethylated	0.0078125
chr6	9	Promoter	UROD	hypermethylated	0.0078125
chr6	6	Intergenic	-	hypermethylated	0.03125
chr6	6	Intergenic	-	hypermethylated	0.03125
chr6	6	Intergenic	-	hypermethylated	0.03125
chr6	8	Promoter	-	hypermethylated	0.0078125
chr6	7	Intergenic	-	hypomethylated	0.015625
chr6	8	Promoter	NFYC	hypermethylated	0.0078125
chr6	6	Intergenic	-	hypermethylated	0.03125
chr6	6	Intergenic	-	hypermethylated	0.03125
chr6	10	Intergenic	-	hypermethylated	0.00390625
chr7	6	Intergenic	-	hypermethylated	0.03125
chr7	17	Intergenic	-	hypomethylated	0.00933838
chr7	8	Intergenic	-	hypermethylated	0.0078125
chr7	7	Intergenic	-	hypomethylated	0.015625
chr7	10	Intragenic	SLC22A23	hypomethylated	0.00976562
chr7	9	Promoter	BPHL	hypermethylated	0.0195312
chr7	6	Promoter	U6	hypermethylated	0.03125
chr7	7	Intergenic	-	hypermethylated	0.046875
chr7	7	Intergenic	BMP6	hypermethylated	0.015625
chr7	7	Intergenic	-	hypermethylated	0.015625
chr7	14	Intergenic	-	hypermethylated	0.00402832
chr7	8	Promoter	PAK1IP1	hypermethylated	0.0078125
chr7	8	Promoter	C6ORF52	hypermethylated	0.0078125
chr7	8	Promoter	-	hypermethylated	0.0078125
chr7	11	Promoter	MYLIP	hypermethylated	0.000976562
chr7	7	Intergenic	-	hypermethylated	0.03125
chr7	7	Promoter	MRS2	hypermethylated	0.015625
chr7	7	Promoter	SNORA11	hypermethylated	0.015625
chr7	6	Promoter	-	hypermethylated	0.03125
chr7	6	Promoter	ZNRD1	hypermethylated	0.03125
chr7	6	Promoter	PPP1R11	hypermethylated	0.03125
chr7	6	Promoter	-	hypermethylated	0.03125
chr7	6	Promoter	MDC1	hypermethylated	0.03125
chr7	6	Promoter	-	hypermethylated	0.03125
chr7	11	Promoter	APOM	hypermethylated	0.000976562
chr7	11	Promoter	-	hypermethylated	0.000976562
chr7	11	Promoter	BAG6	hypermethylated	0.000976562
chr7	11	Promoter	-	hypermethylated	0.000976562
chr7	11	Promoter	BAG6	hypermethylated	0.000976562
chr7	11	Promoter	-	hypermethylated	0.000976562
chr7	11	Promoter	-	hypermethylated	0.000976562
chr7	9	Promoter	CREBL1	hypomethylated	0.00390625
chr7	11	Promoter	-	hypermethylated	0.00488281
chr7	11	Promoter	PSMB9	hypermethylated	0.00488281
chr7	11	Promoter	-	hypermethylated	0.00488281
chr7	11	Promoter	PSMB8	hypermethylated	0.00488281
chr7	11	Promoter	TAP1	hypermethylated	0.00488281
chr7	7	Intergenic	-	hypermethylated	0.046875
chr7	6	Intragenic	ANKS1A	hypermethylated	0.03125
chr7	6	Promoter	FANCE	hypermethylated	0.03125
chr7	8	Promoter	SLC26A8	hypermethylated	0.0234375
chr7	20	Promoter	-	hypermethylated	0.000133514
chr7	8	Promoter	-	hypermethylated	0.0234375
chr7	9	Promoter	RSPH9	hypermethylated	0.0390625
chr7	9	Promoter	-	hypermethylated	0.0390625
chr7	9	Promoter	GTPBP2	hypermethylated	0.0390625
chr7	9	Promoter	-	hypermethylated	0.0390625
chr7	6	Promoter	ENPP4	hypermethylated	0.03125
chr7	6	Promoter	-	hypermethylated	0.03125
chr7	6	Promoter	CYP39A1	hypermethylated	0.03125
chr7	13	Intergenic	-	hypermethylated	0.000244141
chr7	6	Promoter	-	hypermethylated	0.03125
chr7	14	Promoter	FAM108C1	hypermethylated	0.0352783
chr7	9	Promoter	EFTUD1	hypermethylated	0.00390625
chr7	9	Promoter	FAM154B	hypermethylated	0.00390625
chr7	9	Promoter	BTBD1	hypermethylated	0.00390625
chr7	8	Promoter	-	hypermethylated	0.0390625
chr7	9	Promoter	C15ORF42	hypermethylated	0.0273438
chr7	8	Promoter	-	hypermethylated	0.015625
chr7	8	Promoter	U6	hypermethylated	0.015625
chr7	12	Promoter	C15ORF39	hypermethylated	0.00146484
chr7	8	Promoter	RALGAPA1	hypermethylated	0.0390625
chr7	8	Promoter	U1	hypomethylated	0.0078125
chr7	8	Promoter	-	hypomethylated	0.0078125
chr7	8	Promoter	EAPP	hypomethylated	0.0078125
chr7	8	Intergenic	-	hypermethylated	0.0390625
chr7	10	Promoter	PLEKHG3	hypermethylated	0.00195312
chr7	9	Promoter	MAX	hypermethylated	0.0078125
chr7	7	Intergenic	-	hypermethylated	0.015625
chr7	11	Intergenic	-	hypermethylated	0.0244141
chr7	6	Promoter	ZC3H14	hypermethylated	0.03125
chr7	7	Promoter	TC2N	hypermethylated	0.015625
chr7	7	Promoter	UBR7	hypermethylated	0.015625
chr7	7	Promoter	CN142_PIG	hypermethylated	0.015625
chr7	23	Intergenic	BCL11B	hypermethylated	7.31945e-05
chr7	19	Intergenic	-	hypermethylated	0.0204124
chr7	8	Intergenic	-	hypermethylated	0.015625
chr7	13	Intergenic	-	hypermethylated	0.000488281
chr7	6	Intergenic	-	hypermethylated	0.03125
chr7	8	Intergenic	-	hypermethylated	0.0078125
chr7	6	Intragenic	CINP	hypermethylated	0.03125
chr7	6	Intragenic	MOK	hypermethylated	0.03125
chr7	13	Intragenic	CINP	hypermethylated	0.000244141
chr7	13	Intragenic	MOK	hypermethylated	0.000244141
chr7	9	Intragenic	-	hypomethylated	0.0195312
chr7	9	Intragenic	DYNC1H1	hypomethylated	0.0195312
chr7	13	Intergenic	-	hypermethylated	0.000244141
chr7	8	Promoter	-	hypermethylated	0.0078125
chr7	8	Promoter	RD3	hypermethylated	0.0078125
chr7	9	Intragenic	-	hypermethylated	0.0195312
chr7	7	Promoter	GPR132	hypermethylated	0.046875
chr8	7	Intragenic	-	hypermethylated	0.046875
chr8	9	Intergenic	-	hypermethylated	0.0390625
chr8	7	Intergenic	-	hypomethylated	0.03125
chr8	8	Intergenic	-	hypermethylated	0.0078125
chr8	8	Promoter	C4ORF44	hypermethylated	0.015625
chr8	20	Promoter	ADRA2C	hypermethylated	3.62396e-05
chr8	6	Intergenic	-	hypomethylated	0.03125
chr8	6	Intergenic	-	hypermethylated	0.03125
chr8	7	Intragenic	-	hypermethylated	0.046875
chr8	14	Promoter	HMX1	hypomethylated	0.0107422
chr8	7	Promoter	CPEB2	hypermethylated	0.015625
chr8	12	Intergenic	-	hypermethylated	0.00927734
chr8	6	Promoter	SCFD2	hypermethylated	0.03125
chr8	7	Promoter	SC4MOL	hypermethylated	0.015625
chr8	7	Intergenic	-	hypermethylated	0.015625
chr8	8	Promoter	C4ORF43	hypermethylated	0.0234375
chr8	12	Intergenic	PDCL2	hypermethylated	0.00244141
chr8	93	Promoter	CLOCK	hypomethylated	1.05928e-13
chr8	189	Intergenic	IGFBP7	hypomethylated	3.07127e-24
chr8	7	Intergenic	-	hypermethylated	0.015625
chr8	6	Promoter	MTHFD2L	hypermethylated	0.03125
chr8	6	Promoter	-	hypermethylated	0.03125
chr8	9	Promoter	NUP54	hypermethylated	0.00390625
chr8	6	Promoter	POU4F2	hypermethylated	0.03125
chr8	6	Intergenic	-	hypermethylated	0.03125
chr8	14	Promoter	OTUD4	hypermethylated	0.000244141
chr8	6	Promoter	BBS7	hypermethylated	0.03125
chr8	6	Intergenic	-	hypermethylated	0.03125
chr8	8	Intergenic	-	hypermethylated	0.0234375
chr8	6	Promoter	CASP6	hypermethylated	0.03125
chr8	14	Intergenic	-	hypermethylated	0.000854492
chr8	6	Intergenic	-	hypermethylated	0.03125
chr8	7	Intragenic	WDFY3	hypermethylated	0.015625
chr8	9	Promoter	THAP9	hypermethylated	0.0273438
chr8	7	Intragenic	SCD5	hypermethylated	0.03125
chr8	17	Intergenic	-	hypermethylated	0.000289917
chr9	6	Intergenic	-	hypermethylated	0.03125
chr9	7	Intergenic	-	hypermethylated	0.03125
chr9	11	Intergenic	-	hypermethylated	0.00976562
chr9	8	Intragenic	CNGA4	hypermethylated	0.0078125
chr9	11	Promoter	STIM1	hypermethylated	0.00683594
chr9	12	Intergenic	-	hypomethylated	0.0341797
chr9	10	Intergenic	-	hypermethylated	0.00195312
chr9	6	Promoter	-	hypermethylated	0.03125
chr9	11	Promoter	ARRB1	hypermethylated	0.0244141
chr9	6	Intergenic	ALG8	hypermethylated	0.03125
chr9	9	Intergenic	-	hypermethylated	0.00390625
chr9	7	Promoter	CTSC	hypermethylated	0.03125
chr9	7	Intergenic	-	hypermethylated	0.03125
chr9	8	Intergenic	-	hypermethylated	0.0078125
chr9	7	Intergenic	-	hypermethylated	0.03125
chr9	10	Promoter	ENDOD1	hypermethylated	0.00195312
chr9	8	Promoter	ESAM	hypermethylated	0.0078125
chr9	9	Intragenic	PATE3	hypermethylated	0.0195312
chr9	9	Promoter	SRPR	hypermethylated	0.00390625
chr9	9	Promoter	-	hypermethylated	0.00390625
chr9	6	Intragenic	ST3GAL4	hypermethylated	0.03125
chr9	7	Intergenic	-	hypermethylated	0.015625
chr9	7	Intergenic	DSTYK	hypermethylated	0.015625
chr9	8	Promoter	-	hypermethylated	0.0078125
chr9	8	Intergenic	-	hypomethylated	0.015625
chr9	6	Intergenic	-	hypermethylated	0.03125
chr9	6	Promoter	-	hypermethylated	0.03125
chr9	6	Promoter	-	hypermethylated	0.03125
chr9	6	Intragenic	PPFIA4	hypermethylated	0.03125
chr9	21	Intergenic	-	hypermethylated	6.67572e-05
chr9	9	Intergenic	-	hypermethylated	0.0117188
chr9	14	Promoter	IVNS1ABP	hypermethylated	0.0166016
chr9	7	Promoter	NSL1	hypermethylated	0.03125
chr9	7	Promoter	TATDN3	hypermethylated	0.03125
chr9	7	Intergenic	-	hypermethylated	0.015625
chr9	8	Intergenic	-	hypermethylated	0.0078125
chr9	6	Intergenic	-	hypermethylated	0.03125
chr9	10	Intergenic	-	hypomethylated	0.0136719
chr9	7	Promoter	EIF2D	hypermethylated	0.015625
chrX	9	Intergenic	-	hypermethylated	0.00390625
chrX	6	Intergenic	-	hypomethylated	0.03125
chrX	8	Intergenic	-	hypermethylated	0.0078125
chrX	8	Intragenic	WWC3	hypermethylated	0.015625
chrX	17	Promoter	MSL3	hypermethylated	0.00463867
chrX	6	Intergenic	-	hypermethylated	0.03125
chrX	8	Promoter	ACE2	hypermethylated	0.015625
chrX	13	Promoter	RBBP7	hypermethylated	0.0266113
chrX	7	Intragenic	REPS2	hypomethylated	0.015625
chrX	10	Intergenic	-	hypermethylated	0.00585938
chrX	10	Promoter	SYN1	hypermethylated	0.00390625
chrX	8	Promoter	ELK1	hypermethylated	0.015625
chrX	7	Promoter	IQSEC2	hypomethylated	0.015625
chrX	6	Promoter	APEX2	hypermethylated	0.03125
chrX	6	Promoter	CSTF2	hypermethylated	0.03125
chrX	7	Intergenic	U6	hypomethylated	0.03125
chrX	11	Intergenic	-	hypermethylated	0.00976562
chrX	10	Intergenic	UTP14A	hypermethylated	0.00195312
chrX	6	Intergenic	-	hypermethylated	0.03125
chrX	18	Promoter	-	hypermethylated	5.34058e-05
chrX	7	Intergenic	-	hypomethylated	0.015625
chrX	7	Promoter	-	hypermethylated	0.015625
chrX	7	Promoter	VMA21	hypermethylated	0.015625
chrX	7	Intergenic	-	hypomethylated	0.03125
chrX	13	Promoter	HAUS7	hypermethylated	0.00463867
chrX	7	Intergenic	ATP2B3	hypomethylated	0.03125
chrX	7	Intergenic	ATP2B2	hypomethylated	0.03125
chrX	7	Intergenic	FAM58A	hypomethylated	0.03125
chrX	8	Promoter	BCAP31	hypermethylated	0.0078125
chrX	8	Promoter	L1CAM	hypermethylated	0.0390625
chrX	9	Intergenic	MECP2	hypermethylated	0.0195312
chrX	11	Promoter	-	hypermethylated	0.00195312
chrX	11	Promoter	MTCP1NB	hypermethylated	0.00195312
chrX	11	Promoter	BRCC3	hypermethylated	0.00195312
chrX	8	Intragenic	-	hypermethylated	0.015625
chrX	8	Intragenic	MPP1	hypermethylated	0.015625
chrX	6	Intragenic	GAB3	hypermethylated	0.03125
chrX	12	Intergenic	GAB3	hypermethylated	0.000976563
chr11	9	Promoter	EBPL	hypermethylated	0.00390625
chr3	10	Promoter	BUD31	hypermethylated	0.00195312
chr6	9	Promoter	-	hypermethylated	0.0078125
chr9	9	Promoter	STIM1	hypermethylated	0.00390625
chr3	7	Promoter	-	hypermethylated	0.015625
chr3	10	Promoter	-	hypermethylated	0.00195312
chr14	10	Promoter	-	hypermethylated	0.00195312
chr2	9	Promoter	CARS	hypermethylated	0.0078125
chr11	8	Promoter	GPR180	hypermethylated	0.0078125
chr6	9	Promoter	-	hypermethylated	0.00390625
chr7	9	Promoter	RHCG	hypermethylated	0.00390625
chr6	9	Promoter	-	hypermethylated	0.00390625
chr4	10	Promoter	NPR1	hypermethylated	0.00585938
chr1	9	Promoter	RCL1	hypermethylated	0.00390625
chr17	8	Promoter	SNORD57	hypermethylated	0.0078125
chr6	9	Promoter	VWA1	hypermethylated	0.0078125
chr12	9	Promoter	-	hypermethylated	0.00390625
chr6	9	Promoter	RSG1	hypermethylated	0.00390625
chr14	7	Promoter	-	hypermethylated	0.03125
chr13	10	Promoter	ATP13A3	hypermethylated	0.00390625
chr2	6	Promoter	EDG4	hypermethylated	0.03125
chr12	6	Promoter	USP36	hypermethylated	0.03125
chr9	8	Promoter	TSKU	hypermethylated	0.0078125
chr13	7	Promoter	-	hypermethylated	0.015625
chr6	9	Promoter	SZT2	hypermethylated	0.0078125
chr14	9	Promoter	RHOBTB2	hypermethylated	0.00390625
chr17	9	Promoter	SYS1	hypermethylated	0.00390625
chr10	10	Promoter	AKR1E2	hypermethylated	0.00195312
chr10	10	Promoter	-	hypermethylated	0.00195312
chr10	10	Promoter	AKR1E2	hypermethylated	0.00195312
chr10	10	Promoter	-	hypermethylated	0.00195312
chr3	9	Promoter	-	hypermethylated	0.00390625
chr17	9	Promoter	-	hypermethylated	0.00390625
chr6	9	Promoter	CD79-ALPHA	hypermethylated	0.00390625
chr17	10	Promoter	-	hypermethylated	0.0195312
chr17	10	Promoter	SRSF6	hypermethylated	0.0195312
chr8	9	Promoter	IL15	hypermethylated	0.00390625
chr3	10	Promoter	ABHD11	hypermethylated	0.00195312
chr5	8	Promoter	GAPDH	hypermethylated	0.0078125
chr1	9	Promoter	-	hypermethylated	0.0078125
chr4	9	Promoter	RECQL4	hypermethylated	0.00390625
chr12	9	Promoter	MEOX1	hypermethylated	0.00390625
chr18	8	Promoter	KCP	hypermethylated	0.0078125
chr3	9	Promoter	-	hypermethylated	0.00390625
chr13	9	Promoter	NCKIPSD	hypermethylated	0.00390625
chr7	8	Promoter	-	hypermethylated	0.0078125
chr13	9	Promoter	ARF4	hypermethylated	0.0078125
chr4	10	Promoter	GNAI3	hypermethylated	0.0488281
chr16	8	Promoter	TERT	hypermethylated	0.0078125
chr2	9	Promoter	-	hypermethylated	0.0195312
chr9	9	Promoter	ESAM	hypermethylated	0.00390625
chr6	9	Promoter	FAM92B	hypermethylated	0.0117188
chr6	9	Promoter	POU3F1	hypermethylated	0.0273438
chr4	9	Promoter	NUDT17	hypermethylated	0.00390625
chr1	10	Promoter	-	hypermethylated	0.00195312
chr6	9	Promoter	-	hypermethylated	0.0078125
chr12	9	Promoter	-	hypermethylated	0.00390625
chr2	10	Promoter	ZDHHC24	hypermethylated	0.00195312
chr18	10	Promoter	TMED4	hypermethylated	0.00195312
chr2	9	Promoter	ACTN3	hypermethylated	0.00390625
chr3	9	Promoter	RAB1A	hypermethylated	0.00390625
chr14	9	Promoter	BNIP3L	hypermethylated	0.00390625
chr11	8	Promoter	-	hypermethylated	0.0078125
chr13	8	Promoter	CTNNB1	hypermethylated	0.0078125
chr5	8	Promoter	TRMU	hypermethylated	0.015625
chr8	8	Promoter	-	hypermethylated	0.0234375
chr13	10	Promoter	ADARB1	hypermethylated	0.00976562
chr13	9	Promoter	HYAL3	hypermethylated	0.00390625
chr12	9	Promoter	OTOP2	hypermethylated	0.0078125
chr17	9	Promoter	DZANK1	hypermethylated	0.00390625
chr13	9	Promoter	ASTE1	hypermethylated	0.00390625
chr3	8	Promoter	-	hypermethylated	0.0078125
chr17	10	Promoter	-	hypermethylated	0.00976562
chrX	9	Promoter	BRCC3	hypermethylated	0.0078125
chr4	8	Promoter	COMMD5	hypermethylated	0.0390625
chr13	10	Promoter	PPP1R2	hypermethylated	0.0136719
chr4	9	Promoter	NECAB1	hypermethylated	0.0117188
chr9	10	Promoter	IVNS1ABP	hypermethylated	0.00976562
chr12	7	Promoter	EZH1	hypermethylated	0.046875
chr5	10	Promoter	NDUFA6	hypermethylated	0.00195312
chr5	9	Promoter	-	hypermethylated	0.00390625
chr6	7	Promoter	TNFRSF18	hypermethylated	0.03125
chr12	7	Promoter	-	hypermethylated	0.015625
chr5	7	Promoter	POLR3H	hypermethylated	0.015625
chr13	10	Promoter	STT3B	hypermethylated	0.00195312
chr1	7	Promoter	SLC27A4	hypermethylated	0.015625
chr2	9	Promoter	PRR36	hypermethylated	0.00390625
chr15	8	Promoter	OTOS	hypermethylated	0.0390625
chr15	9	Promoter	FKBP7	hypermethylated	0.00390625
chrX	10	Promoter	ATP2B3	hypermethylated	0.00390625
chrX	10	Promoter	ATP2B2	hypermethylated	0.00390625
chr12	8	Promoter	GSDMA	hypermethylated	0.0078125
chr2	9	Promoter	VWCE	hypermethylated	0.00390625
chr2	9	Promoter	NEUROG1	hypermethylated	0.00390625
chr18	9	Promoter	ELMO1	hypermethylated	0.0195312
chr14	9	Promoter	FAS	hypermethylated	0.00390625
chr5	9	Promoter	-	hypermethylated	0.00390625
chr10	9	Promoter	-	hypermethylated	0.0078125
chr3	6	Promoter	-	hypermethylated	0.03125
chr6	10	Promoter	WDTC1	hypermethylated	0.0136719
chr8	9	Promoter	LREAP1	hypermethylated	0.0195312
chr3	9	Promoter	STX1B	hypermethylated	0.00390625
chr6	7	Promoter	GAPDHS	hypermethylated	0.015625
chr2	10	Promoter	-	hypermethylated	0.00195312
chr2	10	Promoter	-	hypermethylated	0.00195312
chr3	10	Promoter	STARD7	hypermethylated	0.0488281
chr10	6	Promoter	-	hypermethylated	0.03125
chr12	6	Promoter	-	hypermethylated	0.03125
chr7	9	Promoter	COMMD4	hypermethylated	0.0390625
chrX	9	Promoter	MSL3	hypermethylated	0.0117188
chrX	9	Promoter	HCCS	hypermethylated	0.0078125
chr1	7	Promoter	CA9	hypermethylated	0.015625
chr1	9	Promoter	PIGO	hypermethylated	0.0273438
chr10	9	Promoter	ARMC3	hypermethylated	0.00390625
chr18	10	Promoter	BMPER	hypermethylated	0.0136719
chr17	9	Promoter	-	hypermethylated	0.0273438
chrX	9	Promoter	-	hypermethylated	0.0195312
chr2	9	Promoter	EHD1	hypermethylated	0.00390625
chr4	9	Promoter	GPAA1	hypermethylated	0.00390625
chr6	8	Promoter	HYI	hypermethylated	0.015625
chr5	9	Promoter	FBLN1	hypermethylated	0.0195312
chr1	9	Promoter	CORO2B	hypermethylated	0.00390625
chr2	7	Promoter	INSL3	hypermethylated	0.015625
chr9	9	Promoter	BACE1	hypermethylated	0.0117188
chr8	9	Promoter	HTT	hypermethylated	0.00390625
chr11	9	Promoter	ZIC2	hypermethylated	0.00390625
chr14	10	Promoter	-	hypermethylated	0.00195312
chr14	9	Promoter	MAP3K21	hypermethylated	0.0078125
chr2	7	Promoter	C19ORF44	hypermethylated	0.015625
chr16	10	Promoter	-	hypermethylated	0.00390625
chr7	9	Promoter	-	hypermethylated	0.0117188
chr15	9	Promoter	OVCH2	hypermethylated	0.0390625
chr3	9	Promoter	-	hypermethylated	0.00390625
chr1	8	Promoter	AK1	hypermethylated	0.0078125
chr4	7	Promoter	CHRAC1	hypermethylated	0.046875
chr18	9	Promoter	-	hypermethylated	0.0195312
chr6	10	Promoter	-	hypermethylated	0.00195312
chr3	8	Promoter	ZC3H7A	hypermethylated	0.0078125
chr7	10	Promoter	-	hypermethylated	0.00390625
chr2	9	Promoter	CCDC85B	hypermethylated	0.0390625
chr8	9	Promoter	NAP1L5	hypermethylated	0.0390625
chr2	9	Promoter	-	hypermethylated	0.00390625
chr2	10	Promoter	-	hypermethylated	0.00195312
chr6	10	Promoter	-	hypermethylated	0.00390625
chr1	10	Promoter	SLC44A1	hypermethylated	0.00195312
chr15	9	Promoter	HOXD10	hypermethylated	0.0078125
chr14	9	Promoter	VDAC2	hypermethylated	0.0195312
chr10	9	Promoter	CHMP5	hypermethylated	0.0078125
chr17	9	Promoter	PABPC1L	hypermethylated	0.0078125
chr6	8	Promoter	PUSL1	hypermethylated	0.0078125
chr7	10	Promoter	UBR7	hypermethylated	0.00195312
chr12	9	Promoter	FXR2	hypermethylated	0.0078125
chr17	9	Promoter	POLR3F	hypermethylated	0.0117188
chr18	9	Promoter	IRF5	hypermethylated	0.0078125
chr7	9	Promoter	-	hypermethylated	0.0117188
chr15	10	Promoter	DUSP4	hypermethylated	0.00195312
chr1	9	Promoter	GNG10	hypermethylated	0.00390625
chr12	10	Promoter	DCAF7	hypermethylated	0.00390625
chr2	9	Promoter	NANOS3	hypermethylated	0.00390625
chr9	9	Promoter	IL10RA	hypermethylated	0.00390625
chr18	10	Promoter	HOXA11	hypermethylated	0.00390625
chr14	9	Promoter	CNNM2	hypermethylated	0.0117188
chr1	9	Promoter	OSTM1	hypermethylated	0.0117188
chr4	10	Promoter	BRP44	hypermethylated	0.00390625
chr14	7	Promoter	GPR120	hypermethylated	0.046875
chr6	9	Promoter	TNFRSF25	hypermethylated	0.00390625
chr15	9	Promoter	MAK16	hypermethylated	0.00390625
chr6	7	Promoter	TAF1C	hypermethylated	0.015625
chr12	9	Promoter	-	hypermethylated	0.00390625
chr6	9	Promoter	TMEM145	hypermethylated	0.00390625
chr10	9	Promoter	UBFD1	hypermethylated	0.0117188
chr5	9	Promoter	C12ORF10	hypermethylated	0.0078125
chr14	9	Promoter	RHOBTB2	hypermethylated	0.0390625
chr2	9	Promoter	-	hypermethylated	0.0195312
chr16	10	Promoter	PPAP2A	hypermethylated	0.0273438
chr7	9	Promoter	COQ6	hypermethylated	0.0195312
chr2	8	Promoter	LARS	hypermethylated	0.0390625
chr9	9	Promoter	-	hypermethylated	0.0078125
chr7	9	Promoter	MORF4L1	hypermethylated	0.0195312
chr13	9	Promoter	TEX55	hypermethylated	0.0195312
chr14	9	Promoter	PITPNB	hypermethylated	0.0195312
chrX	10	Promoter	ELK1	hypermethylated	0.00390625
chr6	8	Promoter	PLAUR	hypermethylated	0.0234375
chr12	10	Promoter	CHD5	hypermethylated	0.0273438
chr14	9	Promoter	SEPTIN5	hypermethylated	0.0078125
chr3	9	Promoter	-	hypermethylated	0.0078125
chr3	9	Promoter	-	hypermethylated	0.0078125
chr7	9	Promoter	MOG	hypermethylated	0.0078125
chr7	8	Promoter	-	hypermethylated	0.0078125
chr17	9	Promoter	EDN3	hypermethylated	0.0273438
chr2	9	Promoter	-	hypermethylated	0.00390625
chr2	9	Promoter	ECSCR	hypermethylated	0.00390625
chr9	9	Promoter	SORL1	hypermethylated	0.0078125
chr11	10	Promoter	CLN5	hypermethylated	0.00585938
chr7	9	Promoter	FES	hypermethylated	0.0117188
chr14	10	Promoter	ACTN2	hypermethylated	0.00976562
chr5	9	Promoter	SLC17A8	hypermethylated	0.0117188
chr15	10	Promoter	VIL1	hypermethylated	0.00390625
chr5	8	Promoter	TTLL12	hypermethylated	0.0078125
chr17	9	Promoter	SNORD56	hypermethylated	0.0195312
chr7	10	Promoter	CN142_PIG	hypermethylated	0.00195312
chr3	10	Promoter	OR1F1	hypermethylated	0.00195312
chr7	10	Promoter	-	hypermethylated	0.00195312
chr7	10	Promoter	-	hypermethylated	0.00195312
chr3	9	Promoter	GEN1	hypermethylated	0.0195312
chr7	10	Promoter	KIF7	hypermethylated	0.0195312
chr17	9	Promoter	NXT1	hypermethylated	0.0273438
chr7	10	Promoter	DHRS4	hypermethylated	0.00390625
chr14	9	Promoter	STK32C	hypermethylated	0.0117188
chr7	10	Promoter	-	hypermethylated	0.00390625
chr15	9	Promoter	ANKRD37	hypermethylated	0.00390625
chr4	7	Promoter	GBA	hypermethylated	0.046875
chr4	7	Promoter	-	hypermethylated	0.046875
chr9	7	Promoter	ETNK2	hypermethylated	0.015625
chr4	9	Promoter	DCAF6	hypermethylated	0.0078125
chr7	9	Promoter	MRPL14	hypermethylated	0.00390625
chr3	9	Promoter	-	hypermethylated	0.0117188
chrX	9	Promoter	-	hypermethylated	0.0273438
chr15	10	Promoter	-	hypermethylated	0.0371094
chr2	9	Promoter	ELAVL1	hypermethylated	0.00390625
chrX	10	Promoter	ZIC3	hypermethylated	0.0136719
chr9	9	Promoter	-	hypermethylated	0.00390625
chr1	9	Promoter	ARHGAP11A	hypermethylated	0.0078125
chr4	9	Promoter	ADAMTSL4	hypermethylated	0.0117188
chr12	8	Promoter	MED13	hypermethylated	0.015625
chr17	9	Promoter	-	hypermethylated	0.0117188
chr17	9	Promoter	-	hypermethylated	0.0117188
chr17	9	Promoter	-	hypermethylated	0.0117188
chr4	9	Promoter	C1ORF43	hypermethylated	0.0195312
chr3	9	Promoter	-	hypermethylated	0.00390625
chr7	9	Promoter	ZBTB12	hypermethylated	0.0195312
chr6	6	Promoter	-	hypermethylated	0.03125
chr6	9	Promoter	PLEKHG4	hypermethylated	0.0117188
chr2	9	Promoter	C1QTNF4	hypermethylated	0.0273438
chr4	9	Promoter	FBXO32	hypermethylated	0.00390625
chr2	9	Promoter	FZR1	hypermethylated	0.0195312
chr2	7	Promoter	-	hypermethylated	0.03125
chr17	9	Promoter	-	hypermethylated	0.0078125
chr14	7	Promoter	RAB36	hypermethylated	0.046875
chr2	10	Promoter	-	hypermethylated	0.00390625
chr4	10	Promoter	KCNJ9	hypermethylated	0.0371094
chr6	9	Promoter	-	hypermethylated	0.00390625
chr2	8	Promoter	U5	hypermethylated	0.0390625
chr5	10	Promoter	-	hypermethylated	0.00195312
chr2	9	Promoter	ABCC8	hypermethylated	0.0273438
chr2	10	Promoter	PRELID1	hypermethylated	0.0273438
chr9	9	Promoter	UPK2	hypermethylated	0.00390625
chr1	9	Promoter	C2CD4B	hypermethylated	0.0078125
chr5	10	Promoter	APBA2	hypermethylated	0.00390625
chr6	9	Promoter	GRIN2D	hypermethylated	0.0117188
chr4	8	Promoter	TNFAIP8L2	hypermethylated	0.0078125
chr1	8	Promoter	APBA2	hypermethylated	0.0390625
chr9	10	Promoter	VWC2	hypermethylated	0.00195312
chr7	9	Promoter	KIAA0247	hypermethylated	0.00390625
chr5	9	Promoter	MFSD5	hypermethylated	0.0195312
chr12	8	Promoter	-	hypermethylated	0.015625
chr18	9	Promoter	DFNA5	hypermethylated	0.0078125
chr6	6	Promoter	-	hypermethylated	0.03125
chr6	9	Promoter	TRAPPC8	hypermethylated	0.00390625
chr1	10	Promoter	NDOR1	hypermethylated	0.00585938
chr17	8	Promoter	MYBL2	hypermethylated	0.0390625
chr13	9	Promoter	SLC35A5	hypermethylated	0.00390625
chr12	9	Promoter	CLTC	hypermethylated	0.0078125
chr15	8	Promoter	-	hypermethylated	0.0390625
chr13	9	Promoter	RIPK4	hypermethylated	0.00390625
chr14	8	Promoter	MED15	hypermethylated	0.0078125
chr7	9	Promoter	EFTUD1	hypermethylated	0.0195312
chr3	8	Promoter	NOXO1	hypermethylated	0.015625
chr1	8	Promoter	-	hypermethylated	0.0078125
chrX	9	Promoter	-	hypermethylated	0.00390625
chr12	10	Promoter	ENDOV	hypermethylated	0.00976562
chr10	10	Promoter	EARS2	hypermethylated	0.0273438
chr5	9	Promoter	-	hypermethylated	0.00390625
chr13	7	Promoter	-	hypermethylated	0.03125
chr7	10	Promoter	C14ORF153	hypermethylated	0.0136719
chr10	9	Promoter	-	hypermethylated	0.00390625
chrX	10	Promoter	-	hypermethylated	0.00195312
chr5	9	Promoter	PTPRB	hypermethylated	0.0390625
chr9	7	Promoter	-	hypermethylated	0.046875
chr5	8	Promoter	PHC1	hypermethylated	0.015625
chr8	10	Promoter	THAP9	hypermethylated	0.0195312
chr2	9	Promoter	TRAPPC5	hypermethylated	0.0078125
chr11	9	Promoter	UGGT2	hypermethylated	0.00390625
chr6	9	Promoter	TAF4B	hypermethylated	0.0195312
chr2	7	Promoter	DENND1C	hypermethylated	0.03125
chrX	9	Promoter	TSPYL2	hypermethylated	0.0195312
chr18	9	Promoter	ZAP	hypermethylated	0.0195312
chr18	9	Promoter	-	hypermethylated	0.0195312
chr3	10	Promoter	PSMG3	hypermethylated	0.00976562
chr7	6	Promoter	-	hypermethylated	0.03125
chr5	7	Promoter	-	hypermethylated	0.03125
chr6	10	Promoter	LENG9	hypermethylated	0.0136719
chr7	9	Promoter	-	hypermethylated	0.00390625
chr13	9	Promoter	ZIC4	hypermethylated	0.0390625
chr15	9	Promoter	ZFAND2B	hypermethylated	0.0195312
chr3	7	Promoter	ANKS3	hypermethylated	0.015625
chr2	9	Promoter	MTA2	hypermethylated	0.0390625
chr12	9	Promoter	-	hypermethylated	0.0195312
chr4	9	Promoter	-	hypermethylated	0.0195312
chr7	6	Promoter	-	hypermethylated	0.03125
chr9	10	Promoter	-	hypermethylated	0.00195312
chr3	10	Promoter	PGP	hypermethylated	0.0195312
chr4	9	Promoter	SCAMC-1	hypermethylated	0.0078125
chr12	9	Promoter	-	hypermethylated	0.0078125
chr2	9	Promoter	-	hypermethylated	0.0390625
chr3	10	Promoter	BCL2L11	hypermethylated	0.0136719
chr12	9	Promoter	DPH1	hypermethylated	0.00390625
chr12	10	Promoter	PSMC5	hypermethylated	0.00585938
chr12	10	Promoter	CUEDC1	hypermethylated	0.0273438
chr17	6	Promoter	-	hypermethylated	0.03125
chr18	9	Promoter	RNF32	hypermethylated	0.00390625
chrX	9	Promoter	-	hypermethylated	0.00390625
chr3	9	Promoter	IL4R	hypermethylated	0.0195312
chr2	10	Promoter	DND1	hypermethylated	0.0273438
chr18	9	Promoter	KLF14	hypermethylated	0.0273438
chr12	9	Promoter	NT5M	hypermethylated	0.00390625
chr13	9	Promoter	WNT7A	hypermethylated	0.0078125
chr17	10	Promoter	SLMO2	hypermethylated	0.00390625
chr12	10	Promoter	NXPH3	hypermethylated	0.0136719
chr14	9	Promoter	RHOF	hypermethylated	0.0390625
chr9	9	Promoter	CNGA4	hypermethylated	0.00390625
chr8	9	Promoter	ADAD1	hypermethylated	0.0117188
chr6	9	Promoter	-	hypermethylated	0.0117188
chr6	9	Promoter	-	hypermethylated	0.00390625
chr2	9	Promoter	C11orf20	hypermethylated	0.0195312
chr3	9	Promoter	ORAI3	hypermethylated	0.00390625
chr16	9	Promoter	-	hypomethylated	0.0078125
chr18	9	Promoter	-	hypomethylated	0.0390625
chr7	9	Promoter	U1	hypomethylated	0.0078125
chr12	8	Promoter	-	hypomethylated	0.0078125
chr12	9	Promoter	-	hypomethylated	0.0390625
chr4	9	Promoter	DENND2D	hypomethylated	0.0390625
chr12	9	Promoter	NUP85	hypomethylated	0.0390625
chr14	9	Promoter	CCDC116	hypomethylated	0.0078125
chr6	9	Promoter	CCDC155	hypomethylated	0.0078125
chr6	9	Promoter	-	hypomethylated	0.0078125
chr7	10	Promoter	SLC35B3	hypomethylated	0.0273438
chr14	9	Promoter	CCDC157	hypomethylated	0.00390625
chr17	9	Promoter	HM13	hypomethylated	0.0078125
chr7	9	Promoter	SNX33	hypomethylated	0.0117188
chr13	9	Promoter	TREX1	hypomethylated	0.0273438
chr7	9	Promoter	-	hypomethylated	0.00390625
chr13	9	Promoter	-	hypomethylated	0.0273438
chr6	10	Promoter	TMEM208	hypomethylated	0.0488281
chr2	9	Promoter	B4GALT7	hypomethylated	0.0078125
chr6	10	Promoter	JOSD2	hypomethylated	0.0195312
chr2	9	Promoter	-	hypomethylated	0.0390625
chr15	10	Promoter	-	hypomethylated	0.0136719
chr2	9	Promoter	GYLTL1B	hypomethylated	0.00390625
chr2	9	Promoter	CHRM4	hypomethylated	0.0117188
chrX	9	Promoter	HSD17B10	hypomethylated	0.0195312
chr4	9	Promoter	S100A2	hypomethylated	0.0273438
chr17	7	Promoter	CPNE1	hypomethylated	0.03125
chr14	10	Promoter	-	hypomethylated	0.00195312
chr6	9	Promoter	SHANK1	hypomethylated	0.0078125
chr13	9	Promoter	CAMP	hypomethylated	0.0117188
chr3	9	Promoter	SNORD60	hypomethylated	0.00390625
chr12	7	Promoter	snoR38	hypomethylated	0.046875
chr6	8	Promoter	-	hypomethylated	0.015625
chr5	9	Promoter	STAT6	hypomethylated	0.0195312
chr10	7	Promoter	SCCPDH	hypomethylated	0.046875
chr14	7	Promoter	ANHX	hypomethylated	0.03125
chr9	9	Promoter	LAMC1	hypomethylated	0.0390625
chr2	9	Promoter	ARHGAP26	hypomethylated	0.0078125
chr12	10	Promoter	TUBG1	hypomethylated	0.00585938
chr2	9	Promoter	MBLAC2	hypomethylated	0.0273438
chrX	9	Promoter	PLXNB3	hypomethylated	0.00390625
chr6	9	Promoter	SSU72	hypomethylated	0.0390625
chr3	10	Promoter	-	hypomethylated	0.00976562
chr13	9	Promoter	-	hypomethylated	0.0117188
chr13	9	Promoter	TMEM40	hypomethylated	0.0117188
chrX	10	Promoter	-	hypomethylated	0.00976562
chrX	9	Promoter	-	hypomethylated	0.0195312
chr4	9	Promoter	-	hypomethylated	0.0195312
chr12	7	Promoter	SAMD14	hypomethylated	0.015625
chr6	9	Promoter	NLRP12	hypomethylated	0.0390625
chr8	9	Promoter	C4ORF33	hypomethylated	0.0195312
chr6	9	Promoter	-	hypomethylated	0.0117188
chr6	8	Promoter	-	hypomethylated	0.015625
chr6	8	Promoter	BAX-ALPHA	hypomethylated	0.015625
chr6	10	Promoter	COG8	hypomethylated	0.0488281
chr5	10	Promoter	BLOC1S1	hypomethylated	0.00976562
chr6	10	Promoter	TTC4	hypomethylated	0.00195312
chrX	9	Promoter	ASB9	hypomethylated	0.0078125
chr16	9	Promoter	-	hypomethylated	0.0390625
chr17	7	Promoter	SULF2	hypomethylated	0.015625
chr14	9	Promoter	CLU	hypomethylated	0.00390625
chr17	9	Promoter	-	hypomethylated	0.00390625
chr4	9	Promoter	ANXA9	hypomethylated	0.0273438
chr2	9	Promoter	RPS28	hypomethylated	0.0273438
chr1	9	Promoter	FBXO33	hypomethylated	0.0390625
chr7	8	Promoter	AGPAT1	hypomethylated	0.0078125
chr4	9	Promoter	MAGI3	hypomethylated	0.0195312
chr6	9	Promoter	SLC9A1	hypomethylated	0.0273438
chr14	9	Promoter	TCTN2	hypomethylated	0.00390625
chr7	10	Promoter	-	hypomethylated	0.00585938
chr4	10	Promoter	GPT	hypomethylated	0.00195312
chr8	9	Promoter	TACR3	hypomethylated	0.0117188
chr1	7	Promoter	RPLP1	hypomethylated	0.046875
chr12	9	Promoter	-	hypomethylated	0.00390625
chr7	8	Promoter	U6	hypomethylated	0.0078125
chr4	9	Promoter	IGSF8	hypomethylated	0.00390625
chr7	9	Promoter	-	hypomethylated	0.00390625
chr1	9	Promoter	JAK2	hypomethylated	0.0078125
chr13	8	Promoter	-	hypomethylated	0.0234375
chr2	7	Promoter	7SK	hypomethylated	0.015625
chr6	9	Promoter	-	hypomethylated	0.0195312
chr6	9	Promoter	-	hypomethylated	0.00390625
chr3	9	Promoter	MFSD9	hypomethylated	0.00390625
chr3	9	Promoter	-	hypomethylated	0.0273438
chr7	10	Promoter	RASGRF1	hypomethylated	0.0371094
chr14	9	Promoter	-	hypomethylated	0.0195312
chr3	9	Promoter	MYL10	hypomethylated	0.0195312
chr1	9	Promoter	FGFR1OP	hypomethylated	0.00390625
chr14	9	Promoter	PSD	hypomethylated	0.00390625
chr13	9	Promoter	THRB	hypomethylated	0.00390625
chr17	8	Promoter	-	hypomethylated	0.0234375
chrX	9	Promoter	-	hypomethylated	0.0195312
chr2	9	Promoter	CTSW	hypomethylated	0.0078125
chr2	7	Promoter	MYO1F	hypomethylated	0.03125
chr2	7	Promoter	-	hypomethylated	0.03125
chr4	9	Promoter	GDAP2	hypomethylated	0.0390625
chr7	9	Promoter	-	hypomethylated	0.00390625
chr4	7	Promoter	COL22A1	hypomethylated	0.046875
chr15	8	Promoter	DGKD	hypomethylated	0.0078125
chr7	9	Promoter	-	hypomethylated	0.0195312
chr12	9	Promoter	-	hypomethylated	0.00390625
chr7	10	Promoter	RGMA	hypomethylated	0.0136719
chr2	9	Promoter	FLT4	hypomethylated	0.0273438
chr2	9	Promoter	-	hypomethylated	0.0078125
chr2	7	Promoter	-	hypomethylated	0.015625
chr7	9	Promoter	SCUBE3	hypomethylated	0.0195312
chr7	9	Promoter	-	hypomethylated	0.0195312
chr9	9	Promoter	APLP2	hypomethylated	0.00390625
chr6	10	Promoter	-	hypomethylated	0.0273438
chr6	10	Promoter	HSD17B14	hypomethylated	0.00976562
chr6	9	Promoter	SLC9A5	hypomethylated	0.0390625
chr4	7	Promoter	INSRR	hypomethylated	0.03125
chr14	9	Promoter	PISD	hypomethylated	0.0195312
chr7	10	Promoter	-	hypomethylated	0.00390625
chr7	9	Promoter	ADPGK	hypomethylated	0.0117188
chr12	9	Promoter	BCL6B	hypomethylated	0.0078125
chr1	6	Promoter	SNORA31	hypomethylated	0.03125
chr1	9	Promoter	ASB7	hypomethylated	0.00390625
chr4	9	Promoter	-	hypomethylated	0.0195312
chr1	10	Promoter	NUP188	hypomethylated	0.0273438
chr18	9	Promoter	DBNL	hypomethylated	0.0273438
chr12	6	Promoter	-	hypomethylated	0.03125
chr12	7	Promoter	ZACN	hypomethylated	0.03125
chr3	9	Promoter	ZNF263	hypomethylated	0.0390625
chr9	9	Promoter	-	hypomethylated	0.0390625
chr3	8	Promoter	-	hypomethylated	0.0078125
chr7	9	Promoter	PI16	hypomethylated	0.0390625
chr3	9	Promoter	APOB	hypomethylated	0.0078125
chr5	9	Promoter	B4GALNT1	hypomethylated	0.0078125
chr14	9	Promoter	-	hypomethylated	0.0390625
chr12	7	Promoter	CCR7	hypomethylated	0.03125
chr7	9	Promoter	CCDC33	hypomethylated	0.00390625
chr12	9	Promoter	SMG6	hypomethylated	0.0195312
chr9	8	Promoter	ANKRD49	hypomethylated	0.0390625
chr12	8	Promoter	NEURL4	hypomethylated	0.015625
chr9	9	Promoter	FXC1	hypomethylated	0.0390625
chr17	6	Promoter	U6	hypomethylated	0.03125
chr4	9	Promoter	MUC1	hypomethylated	0.00390625
chr7	10	Promoter	-	hypomethylated	0.00585938
chr5	9	Promoter	RIMKLB	hypomethylated	0.0078125
chr13	9	Promoter	PHF7	hypomethylated	0.00390625
chr4	7	Promoter	JTB	hypomethylated	0.015625
chr1	9	Promoter	-	hypomethylated	0.00390625
chr7	7	Promoter	PLEKHH1	hypomethylated	0.015625
chrX	10	Promoter	-	hypomethylated	0.0195312
chr14	9	Promoter	VSIG10	hypomethylated	0.0078125
chr7	9	Promoter	NP_001033055.1	hypomethylated	0.0117188
chr12	8	Promoter	KRT14	hypomethylated	0.0390625
chrX	9	Promoter	GJB1	hypomethylated	0.00390625
chr3	9	Promoter	-	hypomethylated	0.0273438
chr5	8	Promoter	PKP2	hypomethylated	0.015625
chr1	9	Promoter	SPTBN5	hypomethylated	0.0195312
chr10	9	Promoter	AQP7	hypomethylated	0.0078125
chr1	9	Promoter	PLA2G4D	hypomethylated	0.0273438
chr7	9	Promoter	-	hypomethylated	0.0273438
chr1	9	Promoter	C15ORF63	hypomethylated	0.0078125
chr6	8	Promoter	ATXN1L	hypomethylated	0.0078125
chr10	9	Promoter	EFCAB2	hypomethylated	0.00390625
chr1	9	Promoter	PIF1	hypomethylated	0.00390625
chr12	7	Promoter	C17ORF46	hypomethylated	0.03125
chr2	9	Promoter	ZNF653	hypomethylated	0.0390625
chr1	9	Promoter	DOLK	hypomethylated	0.0195312
chr7	9	Promoter	C14ORF21	hypomethylated	0.0273438
chr2	9	Promoter	-	hypomethylated	0.0273438
chrX	6	Promoter	SLC9A7	hypomethylated	0.03125
chr9	10	Promoter	EEF1A2	hypomethylated	0.00195312
chr16	9	Promoter	NUP155	hypomethylated	0.0195312
chr5	8	Promoter	U6	hypomethylated	0.0078125
chr6	9	Promoter	SPMI	hypomethylated	0.00390625
chr6	9	Promoter	-	hypomethylated	0.00390625
chr2	8	Promoter	FADS2	hypomethylated	0.0078125
chr15	9	Promoter	-	hypomethylated	0.0195312
chr10	8	Promoter	FRMD4A	hypomethylated	0.015625
chr14	10	Promoter	NKX1-1	hypomethylated	0.0273438
chr1	9	Promoter	-	hypomethylated	0.00390625
chr14	9	Promoter	CALHM2	hypomethylated	0.00390625
chr13	8	Promoter	CLDN8	hypomethylated	0.0078125
chr7	9	Promoter	-	hypomethylated	0.0195312
chr6	8	Promoter	TLE6	hypomethylated	0.0078125
chr4	9	Promoter	DPYS	hypomethylated	0.00390625
chr1	7	Promoter	FRMD5	hypomethylated	0.015625
chr9	10	Promoter	-	hypomethylated	0.00976562
chr6	8	Promoter	MAP1LC3B	hypomethylated	0.015625
chr3	9	Promoter	-	hypomethylated	0.0078125
chr2	9	Promoter	RUFY1	hypomethylated	0.0195312
chr13	10	Promoter	BAP1	hypomethylated	0.00195312
chr13	8	Promoter	GATA2	hypomethylated	0.0234375
chr3	9	Promoter	RGS11	hypomethylated	0.0117188
chr17	9	Promoter	MTNR1A	hypomethylated	0.0273438
chr1	9	Promoter	PHPT1	hypomethylated	0.0273438
chr15	6	Promoter	PLCD4	hypomethylated	0.03125
chr18	9	Promoter	OPN1SW	hypomethylated	0.0390625
chr17	9	Promoter	-	hypomethylated	0.0390625
chr2	10	Promoter	TRIM44	hypomethylated	0.00195312
chr7	10	Promoter	NPC2	hypomethylated	0.0195312
chr14	7	Promoter	-	hypomethylated	0.03125
chr1	8	Promoter	TXNDC4	hypomethylated	0.015625
chr1	10	Promoter	-	hypomethylated	0.0136719
chr18	9	Promoter	PPIA	hypomethylated	0.0273438
chr2	8	Promoter	DDX39A	hypomethylated	0.0078125
chr10	9	Promoter	LGR6	hypomethylated	0.0078125
chr4	9	Promoter	FAM84B	hypomethylated	0.0390625
chr13	9	Promoter	USP19	hypomethylated	0.00390625
chr9	8	Promoter	-	hypomethylated	0.0078125
chr18	6	Promoter	-	hypomethylated	0.03125
chr12	9	Promoter	KIF1C	hypomethylated	0.0078125
chr14	9	Promoter	-	hypomethylated	0.0117188
chr6	9	Promoter	-	hypomethylated	0.0390625
chr3	9	Promoter	-	hypomethylated	0.00390625
chr14	8	Promoter	KSR2	hypomethylated	0.0390625
chr17	9	Promoter	CST11	hypomethylated	0.00390625
chr2	10	Promoter	-	hypomethylated	0.0195312
chr6	7	Promoter	FBXL8	hypomethylated	0.015625
chr6	8	Promoter	FBXO44	hypomethylated	0.0078125
chr7	9	Promoter	-	hypomethylated	0.0390625
chr1	9	Promoter	PAK6	hypomethylated	0.00390625
chr15	8	Promoter	-	hypomethylated	0.0078125
chr4	8	Promoter	NUF2	hypomethylated	0.0234375
chr13	10	Promoter	-	hypomethylated	0.00195312
chr13	9	Promoter	TNK2	hypomethylated	0.0078125
chr14	9	Promoter	-	hypomethylated	0.00390625
chr13	7	Promoter	DRD3	hypomethylated	0.015625
chr17	6	Promoter	DEFB128	hypomethylated	0.03125
chr2	9	Promoter	-	hypomethylated	0.0195312
chr6	7	Promoter	RYR1	hypomethylated	0.03125
chr6	7	Promoter	-	hypomethylated	0.03125
chr14	8	Promoter	U6	hypomethylated	0.0390625
chr4	7	Promoter	-	hypomethylated	0.015625
chr1	9	Promoter	-	hypomethylated	0.00390625
chr6	8	Promoter	-	hypomethylated	0.0078125
chr1	9	Promoter	SF-1	hypomethylated	0.00390625
chr15	10	Promoter	-	hypomethylated	0.00195312
chr2	7	Promoter	-	hypomethylated	0.046875
chr2	9	Promoter	GFRA3	hypomethylated	0.00390625
chr6	9	Promoter	ADC	hypomethylated	0.00390625
chr4	9	Promoter	-	hypomethylated	0.00390625
chr10	8	Promoter	5S_rRNA	hypomethylated	0.0078125
chr5	10	Promoter	HDAC10	hypomethylated	0.00976562
chr1	9	Promoter	-	hypomethylated	0.00390625
chr7	9	Promoter	-	hypomethylated	0.0273438

## Sheet: Table S4
Table S4 List of differentially methylated genes between ETEC F4ab infected and control cells
EnsemblGene ID	Gene symbol	EntrezGene ID	RelativeLocationToGene	Methylation change	P-values
ENSSSCT00000004436	THBS2	100153940	Intragenic	hypomethylated	0.00610352
ENSSSCT00000004441	KIF25	100514019	Promoter	hypermethylated	0.015625
ENSSSCT00000004445	SFT2D1	100513321	Promoter	hypomethylated	0.03125
ENSSSCT00000004450	RNASET2	100157985	Intragenic	hypermethylated	0.00683594
ENSSSCT00000004449			Intragenic	hypermethylated	0.00683594
ENSSSCT00000004453	PDE10A	100154378	Intragenic	hypermethylated	0.0078125
ENSSSCT00000004454	C6ORF118		Promoter	hypermethylated	0.0390625
ENSSSCT00000004459	PARK2	733673	Intragenic	hypermethylated	0.015625
ENSSSCT00000004458			Intragenic	hypermethylated	0.015625
ENSSSCT00000004460			Intragenic	hypermethylated	0.015625
ENSSSCT00000004470	M6P/IGF2R	100158103	Promoter	hypermethylated	0.0327148
ENSSSCT00000004472	M6P/IGF2R	397214	Promoter	hypomethylated	0.0390625
ENSSSCT00000004483	RSPH3	100156750	Promoter	hypomethylated	0.0390625
ENSSSCT00000004505	MTRF1L	100514202	Promoter	hypermethylated	0.03125
ENSSSCT00000004526	PPP1R14C	100521302	Promoter	hypomethylated	0.00170898
ENSSSCT00000004552	RAB32	100144496	Promoter	hypomethylated	0.0078125
ENSSSCT00000004606	MYB	100152439	Promoter	hypomethylated	0.0342331
ENSSSCT00000004630	MOXD1	100151998	Promoter	hypomethylated	0.0234375
ENSSSCT00000004691	MAN1A1	396919	Promoter	hypomethylated	0.00683594
ENSSSCT00000004773	UBE2J1	768104	Promoter	hypomethylated	0.00488281
ENSSSCT00000004825	BVES	100153106	Promoter	hypomethylated	0.00341797
ENSSSCT00000004826	BVES	100153106	Promoter	hypomethylated	0.00341797
ENSSSCT00000004862	SLC22A16	100525793	Promoter	hypomethylated	0.00195312
ENSSSCT00000004959			Promoter	hypomethylated	0.0390625
ENSSSCT00000005024	RBPMS2	100515517	Promoter	hypomethylated	0.0161133
ENSSSCT00000005053			Promoter	hypermethylated	0.0185547
ENSSSCT00000005085			Intragenic	hypomethylated	0.015625
ENSSSCT00000005087			Promoter	hypomethylated	0.00976562
ENSSSCT00000005092			Promoter	hypermethylated	0.015625
ENSSSCT00000005108	LEO1	100518760	Promoter	hypermethylated	0.03125
ENSSSCT00000005128	SLC27A5	494011	Promoter	hypomethylated	0.0371094
ENSSSCT00000005149	SEMA6D	100511850	Promoter	hypermethylated	0.0161133
ENSSSCT00000005157	SPATA5L1	100156592	Promoter	hypomethylated	0.0170898
ENSSSCT00000005158	GATM	100126844	Promoter	hypomethylated	0.015625
ENSSSCT00000005187	C15ORF63	100153375	Promoter	hypomethylated	0.00244141
ENSSSCT00000005208	TMEM62	100624103	Promoter	hypermethylated	0.03125
ENSSSCT00000005307	GREM1	100156280	Promoter	hypermethylated	0.015625
ENSSSCT00000005327	CHSY1	100520288	Promoter	hypomethylated	0.000488281
ENSSSCT00000019946			Promoter	hypomethylated	4.74166e-18
ENSSSCT00000019769			Promoter	hypomethylated	4.74166e-18
ENSSSCT00000021413			Promoter	hypomethylated	4.74166e-18
ENSSSCT00000021714	SNORD116		Promoter	hypomethylated	0.015625
ENSSSCT00000022037	SNORD116		Promoter	hypomethylated	0.015625
ENSSSCT00000005342	OTUD7A	100525093	Intragenic	hypomethylated	0.00231934
ENSSSCT00000005346	MTMR10	100525443	Promoter	hypomethylated	0.0078125
ENSSSCT00000005376	CNDP2	100158127	Promoter	hypomethylated	0.00390625
ENSSSCT00000005377	FAM69C	100737395	Promoter	hypomethylated	0.03125
ENSSSCT00000005379	FBXO15	100516237	Promoter	hypomethylated	0.046875
ENSSSCT00000005378	C18ORF55	100622200	Promoter	hypomethylated	0.046875
ENSSSCT00000005408	RNF152	100155834	Promoter	hypomethylated	0.000488281
ENSSSCT00000005431	ATP8B1	100153006	Promoter	hypomethylated	0.03125
ENSSSCT00000005436	PDCD7	100152985	Promoter	hypomethylated	0.000976562
ENSSSCT00000005456			Promoter	hypermethylated	0.0078125
ENSSSCT00000005477	ANP32A	100155298	Promoter	hypomethylated	0.000305436
ENSSSCT00000005481	KIF23	100522116	Promoter	hypomethylated	0.015625
ENSSSCT00000005536	ATL1	100158193	Promoter	hypomethylated	0.03125
ENSSSCT00000005559	DDHD1	100518289	Promoter	hypomethylated	0.0249634
ENSSSCT00000005563			Promoter	hypomethylated	0.03125
ENSSSCT00000005564	CDKN3	397589	Promoter	hypomethylated	0.03125
ENSSSCT00000005571	MAPK1IP1L	100526089	Promoter	hypomethylated	0.015625
ENSSSCT00000005573	DLGAP5	100511173	Promoter	hypermethylated	0.03125
ENSSSCT00000005590	ARID4A	100153197	Promoter	hypomethylated	0.0192337
ENSSSCT00000005653	TUSC1	100513000	Promoter	hypomethylated	0.0488281
ENSSSCT00000005694	MLLT3	100524063	Promoter	hypomethylated	0.000427246
ENSSSCT00000005748	JAK2	397201	Promoter	hypomethylated	0.000976562
ENSSSCT00000005791			Promoter	hypermethylated	0.0161133
ENSSSCT00000005805			Promoter	hypomethylated	0.0195312
ENSSSCT00000005806	C9ORF41	100518712	Promoter	hypomethylated	0.0234375
ENSSSCT00000005808	OSTF1	397066	Promoter	hypomethylated	0.00976562
ENSSSCT00000005807	C9ORF95	100518171	Promoter	hypomethylated	0.00976562
ENSSSCT00000005834	DNAJB5	100525553	Promoter	hypomethylated	0.03125
ENSSSCT00000020734			Promoter	hypomethylated	0.03125
ENSSSCT00000005851	CCDC107	100153992	Promoter	hypermethylated	0.03125
ENSSSCT00000020295	RNase_MRP		Promoter	hypermethylated	0.03125
ENSSSCT00000005850	SIT1	100153191	Promoter	hypermethylated	0.03125
ENSSSCT00000005907	TSTD2	100522417	Promoter	hypomethylated	0.0117188
ENSSSCT00000005910	C9ORF156	100156700	Promoter	hypermethylated	0.03125
ENSSSCT00000005915	CORO2A	100511910	Promoter	hypomethylated	0.015625
ENSSSCT00000005918	ANKS6	100152629	Promoter	hypomethylated	0.0078125
ENSSSCT00000005924	SEC61B	100511362	Promoter	hypermethylated	0.00610352
ENSSSCT00000005923	ALG2	100113423	Promoter	hypermethylated	0.00610352
ENSSSCT00000005934	TMEFF1	100513775	Promoter	hypomethylated	0.00390625
ENSSSCT00000005986	FAM206A	100156819	Promoter	hypermethylated	0.03125
ENSSSCT00000006010		100625476	Promoter	hypomethylated	0.00390625
ENSSSCT00000006025	C9ORF43		Promoter	hypermethylated	0.0117188
ENSSSCT00000006024	POLE3	100517450	Promoter	hypermethylated	0.0117188
ENSSSCT00000000754	C12ORF53	100519150	Promoter & Intragenic	hypomethylated	0.03125
ENSSSCT00000006055	MEGF9	100157028	Promoter	hypomethylated	0.0214844
ENSSSCT00000006056			Promoter	hypomethylated	0.0214844
ENSSSCT00000006069	GGTA1	396733	Promoter	hypomethylated	0.0107422
ENSSSCT00000006149	OLFML2A	100154062	Promoter	hypomethylated	0.000579834
ENSSSCT00000006144			Promoter	hypomethylated	0.000579834
ENSSSCT00000006145	NR6A1	100038028	Promoter	hypomethylated	0.000579834
ENSSSCT00000006155	GOLGA1	100515524	Promoter	hypomethylated	0.03125
ENSSSCT00000006167	ANGPTL2	100126164	Promoter	hypermethylated	0.00390625
ENSSSCT00000006176	TTC16	100624051	Promoter	hypomethylated	0.00390625
ENSSSCT00000006174	PTRH1	100624879	Promoter	hypomethylated	0.00390625
ENSSSCT00000006175	PTRH1	100624879	Promoter	hypomethylated	0.00390625
ENSSSCT00000006188	SIAT7B	396676	Promoter	hypomethylated	0.03125
ENSSSCT00000006196			Promoter	hypomethylated	0.0078125
ENSSSCT00000006202	CIZ1	100157558	Promoter	hypomethylated	0.0128632
ENSSSCT00000006233	DOLPP1	100516660	Promoter	hypermethylated	0.0078125
ENSSSCT00000006255	PTGES	654407	Promoter	hypomethylated	0.00976562
ENSSSCT00000006258			Promoter	hypermethylated	0.015625
ENSSSCT00000006279	LAMC3	100157958	Promoter	hypomethylated	0.015625
ENSSSCT00000006284			Intragenic	hypomethylated	0.03125
ENSSSCT00000006285	PRRC2B	100511912	Promoter	hypermethylated	0.0234375
ENSSSCT00000006291			Promoter	hypomethylated	0.000962615
ENSSSCT00000006293	NTNG2	100512264	Promoter	hypomethylated	0.00957572
ENSSSCT00000006313	DBH	733609	Intragenic	hypomethylated	0.00390625
ENSSSCT00000006314			Intragenic	hypomethylated	0.00390625
ENSSSCT00000006316			Promoter	hypomethylated	0.0012207
ENSSSCT00000006320			Promoter	hypomethylated	0.0266113
ENSSSCT00000001817	C6ORF132	100739138	Promoter & Intragenic	hypomethylated	0.046875
ENSSSCT00000006328	CAMSAP1	100518948	Promoter	hypomethylated	0.0234375
ENSSSCT00000006348			Promoter	hypomethylated	0.0484409
ENSSSCT00000006353	TXNL4A	100155820	Promoter	hypomethylated	0.03125
ENSSSCT00000006404			Promoter	hypomethylated	0.0215454
ENSSSCT00000006403	PHPT1	100511240	Promoter	hypomethylated	0.0215454
ENSSSCT00000006413	LCN5	100302702	Promoter	hypomethylated	0.012207
ENSSSCT00000006426	C9orf173		Promoter	hypomethylated	0.005712
ENSSSCT00000006429			Promoter	hypermethylated	0.046875
ENSSSCT00000006438	NDOR1	100515645	Promoter	hypomethylated	2.91038e-11
ENSSSCT00000011838	EPRS	449526	Promoter	hypomethylated	0.0078125
ENSSSCT00000011853			Intragenic	hypomethylated	0.015625
ENSSSCT00000011852	MIA3	100520445	Intragenic	hypomethylated	0.015625
ENSSSCT00000021356	U6		Promoter	hypermethylated	0.03125
ENSSSCT00000011862			Promoter	hypermethylated	0.03125
ENSSSCT00000020309	5S_rRNA		Promoter	hypomethylated	0.015625
ENSSSCT00000011876	TMEM63A	100523988	Promoter	hypomethylated	0.00683594
ENSSSCT00000011888	SCCPDH	100512485	Promoter	hypomethylated	0.03125
ENSSSCT00000011897			Promoter	hypomethylated	0.0424805
ENSSSCT00000011896	ADSS	100048942	Promoter	hypomethylated	0.0424805
ENSSSCT00000011900	HNRNPU	100515571	Promoter	hypomethylated	0.0078125
ENSSSCT00000011901	EFCAB2	100515403	Promoter	hypomethylated	0.0109863
ENSSSCT00000011924			Promoter	hypomethylated	0.00390625
ENSSSCT00000011948			Promoter	hypomethylated	0.03125
ENSSSCT00000012003	CCL19	494464	Promoter	hypermethylated	0.03125
ENSSSCT00000012042	DNAJA1	100512008	Promoter	hypomethylated	0.00976562
ENSSSCT00000012052	C9ORF72	100515791	Promoter	hypermethylated	0.00390625
ENSSSCT00000012078			Promoter	hypomethylated	0.03125
ENSSSCT00000012118	ARHGAP21	100518571	Intragenic	hypomethylated	0.0209961
ENSSSCT00000012127	SPAG6	100286811	Promoter	hypomethylated	0.00976562
ENSSSCT00000012129	COMMD3	102167371	Promoter	hypomethylated	0.015625
ENSSSCT00000012128	BMI1	100520800	Promoter	hypomethylated	0.015625
ENSSSCT00000012133			Promoter	hypermethylated	0.0488281
ENSSSCT00000012138			Promoter	hypomethylated	0.00335693
ENSSSCT00000012162	NUDT5	100511529	Intragenic	hypermethylated	0.03125
ENSSSCT00000012218		100738535	Promoter	hypermethylated	0.0209961
ENSSSCT00000012222	ADARB2	100521919	Promoter	hypermethylated	0.0390625
ENSSSCT00000010151	IFT88	100519382	Promoter	hypermethylated	0.0268555
ENSSSCT00000010153			Promoter	hypomethylated	0.00628662
ENSSSCT00000010154			Promoter	hypomethylated	0.00628662
ENSSSCT00000010163	SACS	100624042	Promoter	hypermethylated	0.0341797
ENSSSCT00000010180			Promoter	hypomethylated	0.012207
ENSSSCT00000010177	MIPEP	100155148	Promoter	hypomethylated	0.012207
ENSSSCT00000010184			Promoter	hypermethylated	0.03125
ENSSSCT00000010183			Promoter	hypermethylated	0.03125
ENSSSCT00000010201	GSX1	100512489	Promoter	hypomethylated	0.00341797
ENSSSCT00000010200	PDX-1	397288	Promoter	hypomethylated	0.00341797
ENSSSCT00000010230	B3GALTL	100517236	Intragenic	hypomethylated	0.015625
ENSSSCT00000010256	FAM48A	100739486	Promoter	hypermethylated	0.015625
ENSSSCT00000010268			Promoter	hypermethylated	0.000550576
ENSSSCT00000010270	SLC25A15	100511895	Promoter	hypermethylated	0.0371094
ENSSSCT00000010274	THSD1	100513373	Intragenic	hypomethylated	0.0117188
ENSSSCT00000010275	CKAP2	100515274	Promoter	hypomethylated	0.0390625
ENSSSCT00000010300	RB1	100151828	Promoter	hypomethylated	0.015625
ENSSSCT00000010313	LCP1	100156254	Intragenic	hypermethylated	0.0195312
ENSSSCT00000010324	TSC22D1	100524040	Intragenic	hypermethylated	0.03125
ENSSSCT00000010326	TSC22D1	100739376	Intragenic	hypermethylated	0.03125
ENSSSCT00000010332			Intragenic	hypomethylated	0.0120316
ENSSSCT00000010339	DGKD	100526190	Promoter	hypomethylated	0.0202637
ENSSSCT00000010344	KBTBD7	100511833	Promoter	hypermethylated	0.0397949
ENSSSCT00000010347	ELF1	100512366	Promoter	hypomethylated	0.00315285
ENSSSCT00000010346			Promoter	hypomethylated	0.00315285
ENSSSCT00000010350			Promoter	hypomethylated	0.00146484
ENSSSCT00000010349	LECT1	100737209	Promoter	hypomethylated	0.00146484
ENSSSCT00000010369	MZT1	100521289	Promoter	hypermethylated	0.00683594
ENSSSCT00000010418	DZIP1	100519383	Promoter	hypomethylated	0.0390625
ENSSSCT00000010419	UGGT2	100154594	Promoter	hypermethylated	0.0078125
ENSSSCT00000010420			Promoter	hypermethylated	0.0488281
ENSSSCT00000010446	TPP2	100511152	Intragenic	hypermethylated	0.046875
ENSSSCT00000010453	EFNB2	100135673	Promoter	hypomethylated	0.00314307
ENSSSCT00000010463	COL4A2	100153454	Intragenic	hypermethylated	0.0353394
ENSSSCT00000010464			Promoter	hypomethylated	0.015625
ENSSSCT00000010469			Promoter	hypermethylated	0.0195312
ENSSSCT00000010473	GRTP1	100518272	Intragenic	hypomethylated	0.0273438
ENSSSCT00000010476	PCID2	100518091	Promoter	hypomethylated	0.000732422
ENSSSCT00000010475	CUL4A	100517912	Promoter	hypomethylated	0.000732422
ENSSSCT00000010478	F7	733661	Promoter	hypomethylated	0.0078125
ENSSSCT00000010484	TMCO3	100620378	Promoter	hypermethylated	0.015625
ENSSSCT00000010485	FAM70B	100738464	Promoter	hypomethylated	0.03125
ENSSSCT00000010486	GAS6	100519331	Promoter	hypomethylated	0.0078125
ENSSSCT00000018655			Promoter	hypermethylated	0.000732422
ENSSSCT00000018654	TBCD	100512127	Promoter	hypermethylated	0.000732422
ENSSSCT00000018659	CHMP6	100512857	Promoter	hypermethylated	0.00113298
ENSSSCT00000018682	CCDC40	100514181	Promoter	hypermethylated	0.0390625
ENSSSCT00000018685	CBX8	100514536	Promoter	hypomethylated	0.0114727
ENSSSCT00000018686			Promoter	hypermethylated	0.015625
ENSSSCT00000018693	SEC14L1	100515921	Promoter	hypomethylated	0.03125
ENSSSCT00000002787	CCNK	100157799	Promoter & Intragenic	hypomethylated	0.0447693
ENSSSCT00000018698			Promoter	hypomethylated	0.012207
ENSSSCT00000018704			Promoter	hypomethylated	0.015625
ENSSSCT00000018707			Promoter	hypermethylated	0.015625
ENSSSCT00000018708			Promoter	hypomethylated	0.00934764
ENSSSCT00000018712	FOXJ1	100623071	Promoter	hypomethylated	0.015625
ENSSSCT00000018736	GGA3	100525777	Promoter	hypomethylated	0.03125
ENSSSCT00000018734	MIF4GD	100525072	Promoter	hypomethylated	0.03125
ENSSSCT00000018737	SUMO2	397044	Promoter	hypomethylated	0.0078125
ENSSSCT00000018738	HN1	450242	Promoter	hypomethylated	0.00195312
ENSSSCT00000018739	ARMC7	100511037	Promoter	hypomethylated	0.03125
ENSSSCT00000018744	C17ORF28	100736965	Promoter	hypomethylated	0.03125
ENSSSCT00000018743	CDR2L	100511219	Promoter	hypomethylated	0.03125
ENSSSCT00000018750			Promoter	hypermethylated	0.0239506
ENSSSCT00000018749	USH1G	100512251	Promoter	hypermethylated	0.0239506
ENSSSCT00000018748	OTOP2	100512069	Promoter	hypermethylated	0.0239506
ENSSSCT00000018782	KCNJ16	100519442	Promoter	hypermethylated	0.000488281
ENSSSCT00000018788	PRKAR1A	397091	Promoter	hypomethylated	0.0273438
ENSSSCT00000018791	SLC16A6	100739042	Intragenic	hypermethylated	0.0234375
ENSSSCT00000018793	AMZ2	100626953	Promoter	hypomethylated	0.0390625
ENSSSCT00000018800			Promoter	hypomethylated	0.0012207
ENSSSCT00000018826	DCAF7	100514182	Promoter	hypermethylated	0.00683594
ENSSSCT00000018828	TACE	613133	Promoter	hypomethylated	0.03125
ENSSSCT00000018829	TACE	613133	Promoter	hypomethylated	0.03125
ENSSSCT00000002788	CYP46A1	100512793	Promoter & Intragenic	hypomethylated	0.015625
ENSSSCT00000018830			Intragenic	hypomethylated	0.0401306
ENSSSCT00000018837	TLK2	100515573	Promoter	hypomethylated	0.00268555
ENSSSCT00000018845			Promoter	hypomethylated	0.015625
ENSSSCT00000018872	HEXIM1	100520763	Promoter	hypermethylated	0.0136719
ENSSSCT00000018874	PLCD3	100521111	Promoter	hypomethylated	0.0418701
ENSSSCT00000018873	ACBD4	100520929	Promoter	hypomethylated	0.0418701
ENSSSCT00000018882	EFTUD2	100522208	Promoter	hypermethylated	0.00195312
ENSSSCT00000018880	FAM187A		Promoter	hypermethylated	0.00195312
ENSSSCT00000002799	SLC25A29	100513936	Promoter & Intragenic	hypomethylated	0.0268555
ENSSSCT00000018945			Promoter	hypomethylated	0.00933838
ENSSSCT00000018968	FKBP10	100511038	Promoter	hypomethylated	0.0268555
ENSSSCT00000018975	LEPREL4	100526242	Promoter	hypomethylated	0.0268555
ENSSSCT00000019014	CCR7	396663	Intragenic	hypermethylated	0.00244141
ENSSSCT00000019021	IGFBP4	100144490	Promoter	hypomethylated	0.00195312
ENSSSCT00000019027	MSL1	100524896	Promoter	hypomethylated	0.00195312
ENSSSCT00000019068	KPNB1	100518449	Promoter	hypomethylated	0.00671387
ENSSSCT00000019069	TBKBP1	100518628	Promoter	hypomethylated	0.0397949
ENSSSCT00000019070	SP2	100738594	Intragenic	hypomethylated	0.00195312
ENSSSCT00000019090	HOXB9	100523635	Promoter	hypomethylated	0.000534058
ENSSSCT00000019716	SNORA11		Promoter	hypomethylated	0.0117188
ENSSSCT00000019154	UTP18	100517967	Promoter	hypermethylated	0.0268478
ENSSSCT00000019159			Promoter	hypermethylated	4.10748e-14
ENSSSCT00000019162	TOM1L1	100522701	Promoter	hypomethylated	0.0234375
ENSSSCT00000019203	HSF5	100515407	Promoter	hypomethylated	0.000488281
ENSSSCT00000019242	APPBP2	100525889	Promoter	hypermethylated	0.03125
ENSSSCT00000019244			Promoter	hypomethylated	0.0136719
ENSSSCT00000019263	TADA2A	100623912	Promoter	hypomethylated	0.0078125
ENSSSCT00000019286			Promoter	hypomethylated	0.00308788
ENSSSCT00000019294	TMEM98	100520269	Promoter	hypomethylated	0.03125
ENSSSCT00000019295	MYO1D	100049650	Promoter	hypomethylated	0.015625
ENSSSCT00000019297	CDK5R1	100113467	Promoter	hypomethylated	0.00769043
ENSSSCT00000019302	RHOT1	100523466	Promoter	hypomethylated	0.0371094
ENSSSCT00000019305	ADAP2	100337675	Promoter	hypomethylated	0.0371094
ENSSSCT00000019312	SUZ12	100294712	Promoter	hypomethylated	0.0202637
ENSSSCT00000019321	WSB1	100525660	Promoter	hypomethylated	0.0117188
ENSSSCT00000019339	TLCD1	100514185	Promoter	hypomethylated	0.046875
ENSSSCT00000019341	RAB34	100144491	Promoter	hypomethylated	0.046875
ENSSSCT00000019338	NEK8	100514006	Promoter	hypomethylated	0.046875
ENSSSCT00000019376	TIMM22	100621364	Promoter	hypomethylated	0.0136719
ENSSSCT00000019382	GEMIN4	100522827	Promoter	hypermethylated	0.0339851
ENSSSCT00000019381	GGT6	100523568	Promoter	hypermethylated	0.0339851
ENSSSCT00000019401	SMG6	100511407	Promoter	hypomethylated	0.0195312
ENSSSCT00000019411	PAFAH1B1	397482	Promoter	hypomethylated	0.0107422
ENSSSCT00000019462	SMTNL2	100523750	Promoter	hypomethylated	0.03125
ENSSSCT00000019468	TXNDC17	100521639	Promoter	hypomethylated	0.00927734
ENSSSCT00000019471			Promoter	hypomethylated	0.00195312
ENSSSCT00000019472	WSCD1	100522103	Promoter	hypomethylated	0.00195312
ENSSSCT00000019478			Promoter	hypermethylated	0.015625
ENSSSCT00000019479			Promoter	hypermethylated	0.0390625
ENSSSCT00000019498	TM4SF5	100513308	Promoter	hypomethylated	0.00124155
ENSSSCT00000019509	SLC16A13	100517000	Promoter	hypomethylated	0.0488281
ENSSSCT00000019513	ALOX12	100620614	Promoter	hypomethylated	0.010498
ENSSSCT00000019524	GPS2	100518514	Promoter	hypermethylated	0.00390625
ENSSSCT00000019525	NEURL4	100623525	Promoter	hypomethylated	0.00390625
ENSSSCT00000019532	EFNB3	100135672	Promoter	hypomethylated	0.015625
ENSSSCT00000019548	CHD3	100188906	Promoter	hypomethylated	0.00417519
ENSSSCT00000019550			Promoter	hypomethylated	0.0273438
ENSSSCT00000019555		100524524	Promoter	hypomethylated	0.0078125
ENSSSCT00000019556	LSMD1	100522950	Promoter	hypermethylated	0.0120316
ENSSSCT00000019568	HES7	100620745	Promoter	hypomethylated	0.000475168
ENSSSCT00000019567			Promoter	hypomethylated	0.000475168
ENSSSCT00000019566	ALOXE3	100511043	Promoter	hypomethylated	0.000475168
ENSSSCT00000019572	NDEL1	100511592	Intragenic	hypermethylated	0.03125
ENSSSCT00000019584	USP43	100515447	Promoter	hypomethylated	0.03125
ENSSSCT00000019620			Intragenic	hypermethylated	0.015625
ENSSSCT00000019622	TVP23B	100522572	Promoter	hypomethylated	0.0117188
ENSSSCT00000019636	ULK2	100525303	Promoter	hypomethylated	0.0141659
ENSSSCT00000019648	MED9	100512681	Intragenic	hypermethylated	0.046875
ENSSSCT00000019651	SRCIN1	100513819	Intragenic	hypomethylated	0.00244141
ENSSSCT00000012273	SGOL1	100520101	Promoter	hypomethylated	0.03125
ENSSSCT00000012305	ARPP21	100512986	Promoter	hypomethylated	0.00195312
ENSSSCT00000012317	ACAA	100515577	Promoter	hypomethylated	0.00195312
ENSSSCT00000012332	CSRNP1	100519275	Promoter	hypermethylated	0.00488281
ENSSSCT00000012354	NKTR	100523331	Promoter	hypermethylated	0.046875
ENSSSCT00000012360	HIGD1A	100524219	Promoter	hypomethylated	0.03125
ENSSSCT00000012372	ZDHHC3	100621189	Promoter	hypomethylated	0.0273438
ENSSSCT00000012371	EXOSC7	100511347	Promoter	hypomethylated	0.0273438
ENSSSCT00000012402			Promoter	hypomethylated	0.000209808
ENSSSCT00000012416	CSPG5	100737041	Promoter	hypomethylated	0.0128632
ENSSSCT00000012451	QRICH1	100525663	Promoter	hypermethylated	0.0244141
ENSSSCT00000012513	WDR82	100522703	Promoter	hypomethylated	0.00195312
ENSSSCT00000012550	SLMAP	100514321	Promoter	hypermethylated	0.0244141
ENSSSCT00000012558			Promoter	hypomethylated	0.0234375
ENSSSCT00000012570	FEZF2	100518806	Promoter	hypomethylated	0.0201569
ENSSSCT00000012581	BAIAP1	100520932	Promoter	hypomethylated	0.03125
ENSSSCT00000012589	C3ORF64		Promoter	hypomethylated	0.0078125
ENSSSCT00000012608			Promoter	hypomethylated	0.015625
ENSSSCT00000012624	BHLHE40	100514873	Promoter	hypomethylated	0.0078125
ENSSSCT00000012675	CAND2	100525717	Promoter	hypomethylated	0.0078125
ENSSSCT00000012714	DNAJB8	100517496	Promoter	hypomethylated	0.03125
ENSSSCT00000012715	GATA2	396912	Promoter	hypomethylated	0.0195312
ENSSSCT00000012722	CHST13	100519444	Intragenic	hypermethylated	0.0136719
ENSSSCT00000012752	MSL2	100155763	Promoter	hypomethylated	5.34058e-05
ENSSSCT00000012765		100512499	Promoter	hypomethylated	0.015625
ENSSSCT00000012783	GK5	100625295	Promoter	hypomethylated	0.0390625
ENSSSCT00000012784	XRN1	100515927	Promoter	hypomethylated	0.03125
ENSSSCT00000012785			Promoter	hypomethylated	0.03125
ENSSSCT00000012818	TSC22D2	100155608	Promoter	hypomethylated	0.00390032
ENSSSCT00000012865	GHSR	397372	Promoter	hypermethylated	0.0078125
ENSSSCT00000012906	SENP2	100738022	Promoter	hypomethylated	0.015625
ENSSSCT00000012929	CCDC50	100520765	Promoter	hypomethylated	0.015625
ENSSSCT00000012938	TMEM44	100153715	Promoter	hypomethylated	0.0390625
ENSSSCT00000012961	TNK2	100513310	Promoter	hypomethylated	0.0185547
ENSSSCT00000013023	TMEM39A	100151958	Promoter	hypomethylated	0.03125
ENSSSCT00000013043			Promoter	hypomethylated	0.015625
ENSSSCT00000013066	IFT57	100519335	Promoter	hypomethylated	0.03125
ENSSSCT00000013081	PCNP	100521336	Promoter	hypomethylated	0.015625
ENSSSCT00000013106	DCBLD2	100526139	Promoter	hypomethylated	0.03125
ENSSSCT00000019839	SNORA29		Promoter	hypermethylated	0.015625
ENSSSCT00000013152	MRPL39	100521866	Promoter	hypermethylated	0.015625
ENSSSCT00000013159	ADAMTS5	100522952	Promoter	hypomethylated	0.0037809
ENSSSCT00000013172	OLIG1	100154277	Promoter	hypermethylated	0.0065161
ENSSSCT00000013192	DSCR6	100153272	Promoter	hypomethylated	0.0341797
ENSSSCT00000013217	RIPK4	100518276	Promoter	hypomethylated	0.0424805
ENSSSCT00000013223	ADARB1	100154277	Promoter	hypermethylated	0.015625
ENSSSCT00000010528	GFRA2	100157850	Promoter	hypomethylated	0.00145274
ENSSSCT00000010538	NUDT18	100156061	Promoter	hypomethylated	0.015625
ENSSSCT00000010555	KIAA1967	100155718	Promoter	hypomethylated	0.015625
ENSSSCT00000010557	EGR3	100516296	Promoter	hypomethylated	1.71182e-06
ENSSSCT00000010577			Promoter	hypomethylated	0.00427246
ENSSSCT00000010576	NEFM	100625407	Promoter	hypomethylated	0.00427246
ENSSSCT00000010583	CDCA2	100156303	Promoter	hypomethylated	0.000854492
ENSSSCT00000010582	KCTD9	100521867	Promoter	hypomethylated	0.000854492
ENSSSCT00000010592	DPYSL2	100525453	Promoter	hypomethylated	0.0117188
ENSSSCT00000010593	ALPHA-1A	100144471	Promoter	hypomethylated	0.00316053
ENSSSCT00000010629			Promoter	hypomethylated	0.00195312
ENSSSCT00000010638	HAND2	100153751	Promoter	hypomethylated	0.00390625
ENSSSCT00000010649	CLCN3	100156049	Promoter	hypomethylated	0.015625
ENSSSCT00000010673	P2RX2	100736581	Promoter	hypomethylated	0.00418091
ENSSSCT00000010675			Promoter	hypomethylated	0.03125
ENSSSCT00000010676			Promoter	hypomethylated	0.03125
ENSSSCT00000010680	PUS1	100157224	Promoter	hypomethylated	0.0273438
ENSSSCT00000010690	FZD10	100511782	Promoter	hypomethylated	0.000209808
ENSSSCT00000010691			Promoter	hypomethylated	0.0341797
ENSSSCT00000010700			Promoter	hypomethylated	0.015625
ENSSSCT00000010699	SCARB1	397018	Promoter	hypomethylated	0.015625
ENSSSCT00000010716	C12ORF65	100152517	Promoter	hypomethylated	0.0078125
ENSSSCT00000010718	SBNO1	100158131	Promoter	hypomethylated	0.0161133
ENSSSCT00000010741	DIABLO	100155744	Promoter	hypomethylated	0.0078125
ENSSSCT00000010758	CAMKK2	100157312	Intragenic	hypomethylated	0.00305176
ENSSSCT00000010768	PPTC7	100513685	Promoter	hypomethylated	0.03125
ENSSSCT00000010778	ATXN2	100153708	Promoter	hypomethylated	0.00683594
ENSSSCT00000010796	TAOK3	100154763	Intragenic	hypomethylated	0.015625
ENSSSCT00000010817	LHX5	100153154	Intragenic	hypomethylated	0.00836182
ENSSSCT00000010856	SRSF9	100154637	Promoter	hypomethylated	0.046875
ENSSSCT00000010923	PITPNB	100157274	Promoter	hypermethylated	0.0195312
ENSSSCT00000010930	EWSR1	100156911	Promoter	hypomethylated	0.00671387
ENSSSCT00000010933	RASL10A	100513761	Promoter	hypomethylated	0.0185547
ENSSSCT00000010937			Intragenic	hypomethylated	0.03125
ENSSSCT00000010951	MTMR3	100157292	Promoter	hypomethylated	0.0136719
ENSSSCT00000010974	SMTN	414369	Promoter	hypomethylated	0.03125
ENSSSCT00000010987	EIF4ENIF1	100152730	Promoter	hypomethylated	0.0078125
ENSSSCT00000011015	ADORA2A	503661	Promoter	hypomethylated	0.000976562
ENSSSCT00000011052			Promoter	hypomethylated	5.52833e-06
ENSSSCT00000011055	SNAP29	100154733	Promoter	hypomethylated	0.000610352
ENSSSCT00000011053	PI4KA	100157143	Promoter	hypomethylated	0.000610352
ENSSSCT00000011068	MED15	100155104	Promoter	hypomethylated	0.00585938
ENSSSCT00000011070	SCARF2	100155943	Intragenic	hypomethylated	0.0110453
ENSSSCT00000011130	MAP3K21	100154002	Promoter	hypomethylated	0.0012207
ENSSSCT00000011135	SIPA1L2	100158048	Promoter	hypomethylated	0.00585938
ENSSSCT00000011142	C1ORF131	100155035	Promoter	hypermethylated	0.00390625
ENSSSCT00000011141	GNPAT	100156253	Promoter	hypermethylated	0.00390625
ENSSSCT00000011159			Promoter	hypomethylated	0.0012207
ENSSSCT00000011163			Promoter	hypomethylated	0.03125
ENSSSCT00000011170	BICC1	100154253	Promoter	hypomethylated	0.015625
ENSSSCT00000011177	CCDC6	100155896	Promoter	hypomethylated	3.05176e-05
ENSSSCT00000011194			Promoter	hypomethylated	0.00683594
ENSSSCT00000011205	HNRNPH3	100737162	Promoter	hypomethylated	0.00195312
ENSSSCT00000011220	VPS26A	100155086	Promoter	hypomethylated	0.03125
ENSSSCT00000011228	AIFM2	100153541	Promoter	hypomethylated	0.015625
ENSSSCT00000011229	TYSND1	100157601	Promoter	hypomethylated	0.0166016
ENSSSCT00000011265			Promoter	hypomethylated	0.0268555
ENSSSCT00000011264	P4HA1	100037299	Promoter	hypomethylated	0.0268555
ENSSSCT00000011269	DNAJC9	100516297	Promoter	hypomethylated	0.03125
ENSSSCT00000011283	NDST2	100151795	Promoter	hypomethylated	0.000976562
ENSSSCT00000011307	ZMIZ1	100153816	Promoter	hypomethylated	0.00280762
ENSSSCT00000011376	CHAT	396896	Promoter	hypermethylated	0.0150757
ENSSSCT00000011387	MARCH8		Promoter	hypermethylated	0.03125
ENSSSCT00000011404			Promoter	hypomethylated	0.0419922
ENSSSCT00000011440	IFIT5	100151816	Promoter	hypermethylated	0.03125
ENSSSCT00000011445	HTR7	397158	Promoter	hypomethylated	0.010498
ENSSSCT00000011451			Promoter	hypomethylated	0.0136719
ENSSSCT00000011462	CYP26C1	100739552	Promoter	hypomethylated	0.0078125
ENSSSCT00000011463	CYP26A1	100124374	Promoter	hypermethylated	0.00463867
ENSSSCT00000011466	GPR120	100135678	Promoter	hypermethylated	0.0273438
ENSSSCT00000011470			Promoter	hypomethylated	0.03125
ENSSSCT00000011482	SORBS1	100153151	Promoter	hypomethylated	0.03125
ENSSSCT00000011483	ALDH18A1	100151977	Promoter	hypomethylated	0.03125
ENSSSCT00000011498	TM9SF3	100157588	Promoter	hypomethylated	0.00683594
ENSSSCT00000011505			Promoter	hypomethylated	0.000854492
ENSSSCT00000011509	ZDHHC16	100152371	Promoter	hypomethylated	0.00195312
ENSSSCT00000011508	EXOSC1	100153550	Promoter	hypomethylated	0.00195312
ENSSSCT00000011548	PAX2	100515585	Promoter	hypomethylated	0.015625
ENSSSCT00000011561	MGEA5	100152585	Promoter	hypomethylated	0.0078125
ENSSSCT00000011572	GBF1	100154193	Promoter	hypomethylated	0.00201416
ENSSSCT00000011571	PITX3	100154216	Promoter	hypomethylated	0.00201416
ENSSSCT00000011604	SFR1	100157025	Promoter	hypomethylated	0.0234375
ENSSSCT00000011613	SORCS3	100511162	Promoter	hypomethylated	0.000610352
ENSSSCT00000011646	ADRB1	397355	Promoter	hypomethylated	0.0102539
ENSSSCT00000011654	GFRA1	100152565	Promoter	hypomethylated	0.0291509
ENSSSCT00000011667	VAX1	100157019	Promoter	hypomethylated	0.0202637
ENSSSCT00000011673	RAB11FIP2	100153733	Promoter	hypomethylated	0.0078125
ENSSSCT00000011679	NANOS1	100157783	Promoter	hypomethylated	0.000610352
ENSSSCT00000003512			Promoter & Intragenic	hypomethylated	0.0104065
ENSSSCT00000011718	IL28B	100310828	Promoter	hypomethylated	0.00976562
ENSSSCT00000011728	C14H10orf88	100620521	Promoter	hypomethylated	0.00488281
ENSSSCT00000011732	PSTK	100517244	Promoter	hypermethylated	0.03125
ENSSSCT00000011753	C10ORF137	100522106	Promoter	hypermethylated	0.00488281
ENSSSCT00000011768	MGMT	100155050	Intragenic	hypermethylated	0.00390625
ENSSSCT00000003570	SHANK1	100512353	Promoter & Intragenic	hypomethylated	0.0136719
ENSSSCT00000011777	INPP5A	100512501	Intragenic	hypermethylated	0.015625
ENSSSCT00000011785	UTF1	100158138	Promoter	hypomethylated	0.000298023
ENSSSCT00000011789	VENTX	100154934	Promoter	hypomethylated	0.0238543
ENSSSCT00000017063	EPC2	100624740	Promoter	hypermethylated	0.0289917
ENSSSCT00000017109	SLC35F5	100157997	Promoter	hypomethylated	0.0078125
ENSSSCT00000017114	CCDC93	100155996	Promoter	hypomethylated	0.0273438
ENSSSCT00000017117	C1QL2	100738874	Promoter	hypomethylated	0.0488281
ENSSSCT00000017168	SPATA4	100415926	Promoter	hypomethylated	0.03125
ENSSSCT00000017181	STOX2	100156897	Promoter	hypomethylated	0.00170898
ENSSSCT00000017202	ANKRD37	100153642	Promoter	hypermethylated	0.03125
ENSSSCT00000017195	LRP2BP	100155710	Promoter	hypermethylated	0.03125
ENSSSCT00000017217			Promoter	hypomethylated	0.0244141
ENSSSCT00000017231	RAB11FIP1	100625212	Promoter	hypomethylated	0.015625
ENSSSCT00000017236	ZNF703	100525011	Promoter	hypomethylated	0.0322649
ENSSSCT00000017237	CTNNB1	100627228	Promoter	hypermethylated	0.03125
ENSSSCT00000017243	DUSP26	100525894	Promoter	hypermethylated	0.03125
ENSSSCT00000017306	DPP4	397492	Promoter	hypermethylated	0.00195312
ENSSSCT00000017353	KLHL23	100520221	Promoter	hypomethylated	0.015625
ENSSSCT00000017354	SSB	100152189	Promoter	hypomethylated	0.015625
ENSSSCT00000017361	TLK1	100157412	Promoter	hypomethylated	0.00341797
ENSSSCT00000017371	DLX2	100523029	Promoter	hypomethylated	0.000608409
ENSSSCT00000017397			Intragenic	hypermethylated	0.015625
ENSSSCT00000017407	HOXD1	100157662	Promoter	hypomethylated	0.015625
ENSSSCT00000017421	PLEKHA3	100154010	Promoter	hypomethylated	0.015625
ENSSSCT00000017517			Promoter	hypomethylated	0.00488281
ENSSSCT00000017518	SPATS2L	100415809	Promoter	hypomethylated	0.00488281
ENSSSCT00000017520	SGOL2	100522763	Promoter	hypermethylated	0.03125
ENSSSCT00000017545	FAM117B	100512564	Promoter	hypomethylated	0.0397949
ENSSSCT00000017564	ADAM23	100518044	Promoter	hypomethylated	0.0234375
ENSSSCT00000017634	RQCD1	100153939	Promoter	hypomethylated	0.00610352
ENSSSCT00000017651	ABCB6	100155585	Promoter	hypomethylated	0.00585938
ENSSSCT00000017712	CAB39	100157453	Promoter	hypomethylated	0.00195312
ENSSSCT00000017713			Intragenic	hypermethylated	0.03125
ENSSSCT00000017714	ITM2C	100144481	Intragenic	hypermethylated	0.03125
ENSSSCT00000017722			Promoter	hypomethylated	0.00195312
ENSSSCT00000017735	OVCH2	100737499	Promoter	hypermethylated	0.03125
ENSSSCT00000017736	CHRND	100522042	Promoter	hypermethylated	0.03125
ENSSSCT00000017738	EIF4E2	100101924	Promoter	hypomethylated	0.0390625
ENSSSCT00000017753	DGKD	100738616	Promoter	hypomethylated	0.0393387
ENSSSCT00000017770	AGAP1	100620812	Intragenic	hypermethylated	0.03125
ENSSSCT00000017773			Promoter	hypomethylated	0.03125
ENSSSCT00000017785		100627002	Promoter	hypomethylated	0.00390625
ENSSSCT00000017786	LRRFIP1	100517377	Promoter	hypermethylated	0.0390625
ENSSSCT00000017794	ILKAP	100518585	Promoter	hypomethylated	0.03125
ENSSSCT00000017797	HES6	100622397	Promoter	hypermethylated	0.0107422
ENSSSCT00000017805			Promoter	hypomethylated	0.03125
ENSSSCT00000017804	NDUFA10	100521478	Promoter	hypomethylated	0.03125
ENSSSCT00000017806		100521996	Promoter	hypomethylated	0.015625
ENSSSCT00000017811			Promoter	hypermethylated	0.0488281
ENSSSCT00000017818			Promoter	hypomethylated	0.015625
ENSSSCT00000017819	GPC1	100525965	Promoter	hypomethylated	1.52588e-05
ENSSSCT00000017823	FARP2	100511480	Promoter	hypermethylated	0.0277414
ENSSSCT00000017826			Promoter	hypomethylated	0.0327148
ENSSSCT00000017828	BOK	100627765	Promoter	hypermethylated	0.0390625
ENSSSCT00000017833	PASK	100512019	Promoter	hypomethylated	0.0174255
ENSSSCT00000017831	PPP1R7	100511842	Promoter	hypomethylated	0.0174255
ENSSSCT00000017835	MTERFD2	100512374	Promoter	hypomethylated	0.03125
ENSSSCT00000017851	RIF1	100622500	Promoter	hypomethylated	0.0136719
ENSSSCT00000017852			Promoter	hypomethylated	0.0136719
ENSSSCT00000017858	KIF1A	100517246	Promoter	hypomethylated	0.015625
ENSSSCT00000018278			Promoter	hypomethylated	0.00671387
ENSSSCT00000018313			Promoter	hypermethylated	0.000720978
ENSSSCT00000018330	SKP2	100329128	Promoter	hypomethylated	0.0390625
ENSSSCT00000018342			Promoter	hypomethylated	0.0195312
ENSSSCT00000018432	PLK2	397251	Promoter	hypomethylated	0.0327148
ENSSSCT00000018443	C5ORF43	100525133	Promoter	hypomethylated	0.0390625
ENSSSCT00000018484	MAP1B	100519062	Promoter	hypomethylated	0.00457764
ENSSSCT00000018486	ZNF366	100519576	Promoter	hypomethylated	0.000610352
ENSSSCT00000018493	STC2	100126236	Promoter	hypomethylated	0.000797898
ENSSSCT00000018506			Promoter	hypomethylated	0.015625
ENSSSCT00000019776	U6		Promoter	hypomethylated	0.015625
ENSSSCT00000018511	TLX3	100525967	Promoter	hypomethylated	0.0168124
ENSSSCT00000018545	SLU7	100517791	Intragenic	hypermethylated	0.00390625
ENSSSCT00000018553			Promoter	hypermethylated	0.0078125
ENSSSCT00000020853	SNORD123		Promoter	hypomethylated	0.0202637
ENSSSCT00000018622	NSUN2	100518405	Intragenic	hypermethylated	0.0238543
ENSSSCT00000018623	UBE2QL1	100518586	Promoter	hypomethylated	0.00823212
ENSSSCT00000018624	MED10	100518225	Promoter	hypomethylated	0.03125
ENSSSCT00000018627	ADAMTS16	100519115	Promoter	hypomethylated	0.00488281
ENSSSCT00000018639	SLC6A3	100521346	Promoter	hypomethylated	0.00177991
ENSSSCT00000007646	EFHA2	100625206	Promoter	hypomethylated	0.0390625
ENSSSCT00000007666	FAT1	100154043	Intragenic	hypermethylated	0.0390625
ENSSSCT00000007673	CSGALNACT1	100517735	Promoter	hypomethylated	0.03125
ENSSSCT00000007708	PRNP	494014	Promoter	hypomethylated	0.0371094
ENSSSCT00000007718	LRRN4	100152719	Promoter	hypermethylated	0.03125
ENSSSCT00000007719			Promoter	hypermethylated	0.03125
ENSSSCT00000007767	POLR3F	100738796	Promoter	hypermethylated	0.0390625
ENSSSCT00000007766	DZANK1	100511052	Promoter	hypermethylated	0.0390625
ENSSSCT00000007772	SLC24A3	100625032	Intragenic	hypomethylated	0.00262451
ENSSSCT00000007774			Promoter	hypermethylated	0.0117188
ENSSSCT00000007784	PAX1	100739820	Promoter	hypomethylated	0.0107422
ENSSSCT00000007809			Promoter	hypomethylated	0.0161133
ENSSSCT00000007808	GINS1	100519176	Promoter	hypomethylated	0.0161133
ENSSSCT00000007811	ADRA1D	552898	Promoter	hypomethylated	0.00790405
ENSSSCT00000007824	CDC25B	100329127	Promoter	hypomethylated	0.0234375
ENSSSCT00000007823	CENPB	100622502	Promoter	hypomethylated	0.0234375
ENSSSCT00000007837	OXT	100152272	Promoter	hypomethylated	0.00683594
ENSSSCT00000007862		100626120	Promoter	hypomethylated	0.046875
ENSSSCT00000007867			Promoter	hypomethylated	0.03125
ENSSSCT00000007875			Promoter	hypomethylated	0.000244141
ENSSSCT00000007880			Promoter	hypomethylated	0.03125
ENSSSCT00000007881	TCF15	100517249	Promoter	hypomethylated	0.00390625
ENSSSCT00000007883			Promoter	hypomethylated	0.03125
ENSSSCT00000007887	TRIB3	100518810	Promoter	hypomethylated	0.0161133
ENSSSCT00000007890	NRSN2	100157494	Promoter	hypomethylated	0.015625
ENSSSCT00000007919	XKR7	100739032	Promoter	hypomethylated	0.03125
ENSSSCT00000008001	SCAND1	100157492	Promoter	hypomethylated	0.0488281
ENSSSCT00000008015			Promoter	hypomethylated	0.0412598
ENSSSCT00000008014	SOGA1	100152865	Promoter	hypomethylated	0.0412598
ENSSSCT00000008022	RBL1	100153296	Promoter	hypomethylated	0.0234375
ENSSSCT00000008041	ACTR5	100156550	Promoter	hypomethylated	0.03125
ENSSSCT00000008096			Promoter	hypomethylated	0.000976563
ENSSSCT00000008101	SDC4	397528	Promoter	hypomethylated	0.03125
ENSSSCT00000008115			Promoter	hypomethylated	0.00488281
ENSSSCT00000008114			Promoter	hypomethylated	0.00488281
ENSSSCT00000008164	ARFGEF2	100523757	Promoter	hypomethylated	0.03125
ENSSSCT00000008163	CSE1L	100626451	Promoter	hypomethylated	0.03125
ENSSSCT00000008166	KCNB1	397433	Promoter	hypomethylated	0.010498
ENSSSCT00000008176			Promoter	hypomethylated	0.00390625
ENSSSCT00000008190	TSHZ2	100136903	Intragenic	hypomethylated	0.0273438
ENSSSCT00000008197	DOK5	100144540	Promoter	hypomethylated	0.015625
ENSSSCT00000008229	RAB22A	100144535	Promoter	hypomethylated	0.00195312
ENSSSCT00000008239	GNAS	100049657	Promoter	hypomethylated	0.00075932
ENSSSCT00000008268			Intragenic	hypermethylated	0.00195312
ENSSSCT00000008272	CABLES2	100156916	Intragenic	hypomethylated	0.0395355
ENSSSCT00000017879	EN2	100512078	Promoter	hypermethylated	0.0214844
ENSSSCT00000017894			Promoter	hypomethylated	0.0195312
ENSSSCT00000017893	PRKAG2	100515868	Intragenic	hypomethylated	0.0209961
ENSSSCT00000017960	ADCK2	100514083	Promoter	hypomethylated	0.00390625
ENSSSCT00000017999	C7ORF49	100523873	Promoter	hypermethylated	0.0195312
ENSSSCT00000018024	MEST	100147710	Promoter	hypomethylated	0.0078125
ENSSSCT00000018068		100737801	Promoter	hypermethylated	0.0140065
ENSSSCT00000018077	WASL	100525017	Promoter	hypomethylated	0.00195312
ENSSSCT00000018090	FAM3C	100511668	Promoter	hypomethylated	0.0195312
ENSSSCT00000018114	TES	100125376	Promoter	hypermethylated	0.03125
ENSSSCT00000018140	SEPT7	100523875	Promoter	hypomethylated	0.000427246
ENSSSCT00000018162			Promoter	hypomethylated	0.00610352
ENSSSCT00000018189	SKAP2	100520346	Intragenic	hypermethylated	0.03125
ENSSSCT00000018202	DBNL	100524413	Promoter	hypomethylated	0.0078125
ENSSSCT00000018205	MRPS24	100524778	Promoter	hypermethylated	0.0078125
ENSSSCT00000018234	MYL7	100514437	Promoter	hypermethylated	0.00231934
ENSSSCT00000018235	POLD2	100514809	Promoter	hypomethylated	0.046875
ENSSSCT00000018250			Promoter	hypomethylated	0.03125
ENSSSCT00000014030	MUC6	100626121	Promoter	hypomethylated	0.000976562
ENSSSCT00000014042	TALDO1	100514210	Promoter	hypomethylated	0.015625
ENSSSCT00000014049	IRF7	100037289	Promoter	hypermethylated	0.00292969
ENSSSCT00000014057			Promoter	hypomethylated	0.0494385
ENSSSCT00000014067	FGF4	100518595	Promoter	hypomethylated	0.0258217
ENSSSCT00000014087	C11ORF24	100738698	Promoter	hypermethylated	0.03125
ENSSSCT00000014088	SUV420H1	100521358	Intragenic	hypomethylated	0.03125
ENSSSCT00000005714	PSIP1	100157597	Promoter & Intragenic	hypomethylated	0.0117188
ENSSSCT00000014108	TMEM134	100511242	Intragenic	hypermethylated	0.03125
ENSSSCT00000014120	ANKRD13D	100515468	Promoter	hypomethylated	0.0234375
ENSSSCT00000014145	B3GNT1	100518412	Promoter	hypomethylated	0.00585938
ENSSSCT00000014144	BRMS1	100518234	Promoter	hypomethylated	0.00585938
ENSSSCT00000014146	SLC29A2	100518596	Promoter	hypomethylated	0.000976562
ENSSSCT00000014157	TMEM151A	100520884	Promoter	hypomethylated	0.03125
ENSSSCT00000014173	C11ORF68	100516777	Promoter	hypomethylated	0.00195312
ENSSSCT00000014172	DRAP1	100525028	Promoter	hypomethylated	0.00195312
ENSSSCT00000014186	AP5B1	100511736	Promoter	hypomethylated	0.000839233
ENSSSCT00000014185	RPL13A	780432	Promoter	hypomethylated	0.000839233
ENSSSCT00000014184			Promoter	hypomethylated	0.000839233
ENSSSCT00000014192	SIPA1	100517325	Promoter	hypomethylated	0.015625
ENSSSCT00000014204	TIGD3	100737751	Promoter	hypomethylated	0.015625
ENSSSCT00000014206	CDC42EP2	100513778	Promoter	hypomethylated	0.012207
ENSSSCT00000014209			Promoter	hypomethylated	0.0371094
ENSSSCT00000014210	CAPN1	397027	Promoter	hypomethylated	0.0371094
ENSSSCT00000014228	EHD1	100516416	Intragenic	hypermethylated	0.03125
ENSSSCT00000014229	CDC42BPG	100520358	Promoter	hypomethylated	0.00390625
ENSSSCT00000014250	VEGFB	100521837	Promoter	hypomethylated	0.000976562
ENSSSCT00000014267	C2H11orf95	100511737	Intragenic	hypomethylated	0.00115967
ENSSSCT00000014268	ATL3	100512265	Promoter	hypomethylated	0.000976562
ENSSSCT00000014266	RTN3	100512087	Promoter	hypomethylated	0.000976562
ENSSSCT00000014281	ASRGL1	100517023	Promoter	hypermethylated	0.012207
ENSSSCT00000014330	TMEM109	100511116	Promoter	hypomethylated	0.046875
ENSSSCT00000014339	STX3	100520886	Promoter	hypomethylated	0.03125
ENSSSCT00000014344	PATL1	100514819	Promoter	hypermethylated	0.015625
ENSSSCT00000014453	CELF1	100514512	Promoter	hypomethylated	0.03125
ENSSSCT00000014452	MTCH2	100627768	Promoter	hypomethylated	0.03125
ENSSSCT00000014469	CKAP5	100519182	Promoter	hypomethylated	0.046875
ENSSSCT00000014472			Promoter	hypomethylated	0.03125
ENSSSCT00000014471			Promoter	hypomethylated	0.03125
ENSSSCT00000014485	CHRM4	100516483	Promoter	hypomethylated	0.0214844
ENSSSCT00000014488	PHF21A	100516848	Promoter	hypomethylated	0.00195312
ENSSSCT00000006053	DBC1	100625235	Promoter & Intragenic	hypermethylated	0.0390625
ENSSSCT00000014492	C11ORF94	100517390	Promoter	hypermethylated	0.00195312
ENSSSCT00000014496	SLC35C1	397229	Promoter	hypomethylated	0.0134277
ENSSSCT00000014519	LDLRAD3	100511916	Promoter	hypomethylated	0.03125
ENSSSCT00000014528	CAT	397568	Promoter	hypermethylated	0.03125
ENSSSCT00000014534	FBXO3	100511547	Promoter	hypomethylated	0.0078125
ENSSSCT00000014579	DBX1	100520887	Intragenic	hypermethylated	0.0195312
ENSSSCT00000014583	E2F8	100522785	Promoter	hypomethylated	0.0078125
ENSSSCT00000014593	UEVLD	100524069	Promoter	hypomethylated	0.03125
ENSSSCT00000014597	LDHA	407245	Intragenic	hypermethylated	0.03125
ENSSSCT00000014598			Intragenic	hypermethylated	0.03125
ENSSSCT00000014600	HPS5	100049701	Promoter	hypermethylated	0.046875
ENSSSCT00000014599	GTF2H1	100525504	Promoter	hypermethylated	0.046875
ENSSSCT00000014667	WDR18	100622895	Promoter	hypomethylated	0.015625
ENSSSCT00000014669	C19ORF21		Promoter	hypomethylated	0.015625
ENSSSCT00000014683	ONECUT3	100512947	Promoter	hypomethylated	0.0136166
ENSSSCT00000014687			Promoter	hypomethylated	0.015625
ENSSSCT00000014686	FAM108A1	100524666	Promoter	hypomethylated	0.015625
ENSSSCT00000014688	BTBD2	100513521	Promoter	hypomethylated	0.03125
ENSSSCT00000014709	SPPL2B	100515648	Promoter	hypomethylated	0.0390625
ENSSSCT00000014707			Promoter	hypomethylated	0.0390625
ENSSSCT00000014708	LSM7	100515470	Promoter	hypomethylated	0.0390625
ENSSSCT00000014722	FZR1	497234	Intragenic	hypermethylated	0.03125
ENSSSCT00000014732			Promoter	hypomethylated	0.0244141
ENSSSCT00000014731			Promoter	hypomethylated	0.0244141
ENSSSCT00000014776	NRTN	100513645	Promoter	hypomethylated	0.0078125
ENSSSCT00000014841	SNAPC2	100520776	Promoter	hypomethylated	0.0124512
ENSSSCT00000014856	HNRNPM	100514153	Intragenic	hypomethylated	0.03125
ENSSSCT00000014895	KEAP1	100136900	Promoter	hypomethylated	0.00341797
ENSSSCT00000014896	KEAP1	100136900	Promoter	hypomethylated	0.00341797
ENSSSCT00000014905	ATG4D	100141400	Promoter	hypomethylated	0.00390625
ENSSSCT00000014923	DNMT1	606746	Promoter	hypomethylated	0.0234375
ENSSSCT00000015002	ASNA1	100520362	Promoter	hypomethylated	3.05176e-05
ENSSSCT00000015000	TNPO2	100519078	Promoter	hypomethylated	3.05176e-05
ENSSSCT00000020369	SNORD41		Promoter	hypomethylated	3.05176e-05
ENSSSCT00000015005	DNASE2	397398	Promoter	hypermethylated	0.015625
ENSSSCT00000006300	DDX31	100513393	Promoter & Intragenic	hypermethylated	0.0123596
ENSSSCT00000015032	ZSWIM4	100510892	Intragenic	hypermethylated	0.03125
ENSSSCT00000015052	DDX39A	100515361	Promoter	hypomethylated	0.03125
ENSSSCT00000015107	SYDE1	100517807	Intragenic	hypermethylated	0.0390625
ENSSSCT00000015111	SLC1A6	100518296	Promoter	hypomethylated	0.03125
ENSSSCT00000015128			Promoter	hypomethylated	0.0134277
ENSSSCT00000015166	UNC13A	100627038	Promoter	hypomethylated	0.00167847
ENSSSCT00000015175	RPL18A	100520891	Promoter	hypomethylated	0.0078125
ENSSSCT00000020280	SNORA68		Promoter	hypomethylated	0.0078125
ENSSSCT00000015176	NIS	399542	Promoter	hypomethylated	8.05855e-05
ENSSSCT00000015182	MPV17L2	100519592	Promoter	hypermethylated	0.03125
ENSSSCT00000015205	HOMER3	100526210	Intragenic	hypomethylated	0.0078125
ENSSSCT00000015214	GDF1	100511493	Promoter	hypomethylated	0.0195312
ENSSSCT00000015213	ARMC6	100512037	Promoter	hypomethylated	0.0195312
ENSSSCT00000015220	CILP2	100518061	Promoter	hypermethylated	0.0371094
ENSSSCT00000015280	GJC2	100514218	Promoter	hypomethylated	0.0161133
ENSSSCT00000015279	C1ORF69	100513524	Promoter	hypomethylated	0.0161133
ENSSSCT00000015308	TBC1D9B	100520777	Promoter	hypomethylated	0.0234375
ENSSSCT00000015320			Promoter	hypomethylated	0.0195312
ENSSSCT00000015340	RAB24	100511865	Promoter	hypermethylated	0.0195312
ENSSSCT00000015339	PRELID1	100512335	Promoter	hypermethylated	0.0195312
ENSSSCT00000015343	ZNF346	100512523	Promoter	hypomethylated	0.03125
ENSSSCT00000015353	GPRIN1	100525508	Intragenic	hypomethylated	0.0078125
ENSSSCT00000015366	TMEM171	100514277	Promoter	hypomethylated	0.0078125
ENSSSCT00000015379		100516902	Promoter	hypomethylated	0.00152588
ENSSSCT00000015418			Promoter	hypermethylated	0.03125
ENSSSCT00000015456			Promoter	hypomethylated	2.14707e-102
ENSSSCT00000015457			Promoter	hypomethylated	2.14707e-102
ENSSSCT00000015488	RGMB	100737299	Promoter	hypomethylated	0.000152588
ENSSSCT00000015492	ST8SIA4	641356	Promoter	hypomethylated	0.015625
ENSSSCT00000015504	FBXL17	100513341	Promoter	hypomethylated	0.00657654
ENSSSCT00000015517	STARD4	100233203	Promoter	hypermethylated	0.03125
ENSSSCT00000015518			Promoter	hypermethylated	0.03125
ENSSSCT00000015523			Promoter	hypomethylated	0.00292969
ENSSSCT00000015532	TRIM36	100519890	Promoter	hypermethylated	0.03125
ENSSSCT00000015558	PRDM6	100524509	Intragenic	hypermethylated	0.03125
ENSSSCT00000015557			Intragenic	hypermethylated	0.03125
ENSSSCT00000015569	MARCH3	100513526	Promoter	hypermethylated	0.0301514
ENSSSCT00000015583	CHSY3	100518720	Promoter	hypomethylated	0.0128632
ENSSSCT00000015619	VDAC1	397010	Promoter	hypomethylated	0.00115967
ENSSSCT00000015630	CAMLG	100513916	Promoter	hypomethylated	0.03125
ENSSSCT00000015634	CXCL14	494467	Promoter	hypomethylated	0.0136719
ENSSSCT00000015657			Promoter	hypermethylated	0.03125
ENSSSCT00000015655	CDC25C	100144474	Promoter	hypermethylated	0.03125
ENSSSCT00000015656			Promoter	hypermethylated	0.03125
ENSSSCT00000015686	CXXC5	100524854	Promoter	hypomethylated	0.015625
ENSSSCT00000015703			Promoter	hypermethylated	0.0234375
ENSSSCT00000015716			Promoter	hypomethylated	0.0195312
ENSSSCT00000015720			Promoter	hypomethylated	0.000976563
ENSSSCT00000015721			Promoter	hypomethylated	0.00390625
ENSSSCT00000015737	ARHGAP26	100520606	Promoter	hypomethylated	0.00170898
ENSSSCT00000015769	FBXO38	100513273	Intragenic	hypermethylated	0.0136719
ENSSSCT00000015777	GRPEL2	100513650	Promoter	hypomethylated	0.0185547
ENSSSCT00000015778	PCYOX1L	100513977	Promoter	hypomethylated	0.03125
ENSSSCT00000006318			Promoter & Intragenic	hypomethylated	0.03125
ENSSSCT00000015786	HMGXB3	100516069	Intragenic	hypermethylated	0.0185547
ENSSSCT00000015790	CAMK2A	100626014	Intragenic	hypomethylated	0.015625
ENSSSCT00000015793	ARSI	100737137	Promoter	hypomethylated	0.00390625
ENSSSCT00000015795	ARSI	100517463	Promoter	hypomethylated	0.0195312
ENSSSCT00000015797			Promoter	hypomethylated	0.0012207
ENSSSCT00000015796			Promoter	hypomethylated	0.0012207
ENSSSCT00000008274	PRKAR1B	100738030	Promoter	hypermethylated	0.0078125
ENSSSCT00000008278	C7orf50	100522484	Intragenic	hypermethylated	0.03125
ENSSSCT00000008286	ZFAND2A	100521185	Promoter	hypomethylated	0.0371094
ENSSSCT00000008287	UNCX	100523430	Promoter	hypomethylated	0.0266113
ENSSSCT00000008294			Intragenic	hypermethylated	3.04952e-05
ENSSSCT00000008319	WIPI2	100462759	Intragenic	hypermethylated	0.0153941
ENSSSCT00000008321			Intragenic	hypomethylated	0.00402832
ENSSSCT00000008332	EIF2AK1	100514518	Promoter	hypomethylated	0.0390625
ENSSSCT00000008339	LMTK2	100521078	Intragenic	hypermethylated	0.00976562
ENSSSCT00000008340	BHLHA15	100626975	Promoter	hypomethylated	0.03125
ENSSSCT00000008341	TECPR1	100521257	Promoter	hypomethylated	0.03125
ENSSSCT00000008342	BAIAP2L1	100521439	Intragenic	hypomethylated	0.0195312
ENSSSCT00000008344			Promoter	hypomethylated	0.03125
ENSSSCT00000008346	TRRAP	100521781	Promoter	hypomethylated	0.03125
ENSSSCT00000008345	TMEM130	100517935	Promoter	hypomethylated	0.03125
ENSSSCT00000008348			Intragenic	hypermethylated	0.0136719
ENSSSCT00000008362	PTCD1	102160620	Promoter	hypomethylated	0.00195312
ENSSSCT00000008355	CPSF4	100518830	Promoter	hypomethylated	0.00195312
ENSSSCT00000008383	ZKSCAN1	100518654	Promoter	hypermethylated	0.0390625
ENSSSCT00000008413	EPO	397249	Promoter	hypomethylated	0.00390625
ENSSSCT00000008416	EPHB4	100517028	Promoter	hypomethylated	0.0161133
ENSSSCT00000008419	COL26A1	100519542	Intragenic	hypomethylated	0.0166016
ENSSSCT00000008422	CUX1	100622173	Intragenic	hypermethylated	0.03125
ENSSSCT00000008484	GUSB	100144519	Promoter	hypomethylated	0.00195312
ENSSSCT00000008508			Promoter	hypomethylated	0.03125
ENSSSCT00000008514	ZNF668	100523433	Promoter	hypermethylated	0.0482788
ENSSSCT00000008542	ZNF764	100620532	Promoter	hypomethylated	0.0390625
ENSSSCT00000008571			Promoter	hypomethylated	0.000289917
ENSSSCT00000008576			Promoter	hypomethylated	0.03125
ENSSSCT00000008575	LCMT1	100520426	Promoter	hypomethylated	0.03125
ENSSSCT00000008585	SCNN1B	100736706	Promoter	hypomethylated	0.046875
ENSSSCT00000008618			Promoter	hypomethylated	0.03125
ENSSSCT00000008634	BFAR	100625875	Promoter	hypermethylated	0.015625
ENSSSCT00000008654			Promoter	hypomethylated	0.00683594
ENSSSCT00000008690			Promoter	hypomethylated	0.000976562
ENSSSCT00000008693	GLYR1	100525456	Promoter	hypomethylated	0.000366211
ENSSSCT00000008698			Promoter	hypomethylated	0.0266418
ENSSSCT00000008691	MGRN1	100049682	Promoter	hypomethylated	0.0266418
ENSSSCT00000008705	NMRAL1	100511924	Promoter	hypomethylated	0.03125
ENSSSCT00000008704	HMOX2	396622	Promoter	hypomethylated	0.03125
ENSSSCT00000008740	HBM	100737727	Promoter	hypomethylated	0.0214288
ENSSSCT00000008738	HBZ	100737689	Promoter	hypomethylated	0.0214288
ENSSSCT00000008741	HBA	100737768	Promoter	hypomethylated	0.0214288
ENSSSCT00000007127	DAP3	100152332	Promoter & Intragenic	hypomethylated	0.00195312
ENSSSCT00000008754	C16ORF11		Promoter	hypomethylated	0.00292969
ENSSSCT00000008745	MPG	100525334	Promoter	hypomethylated	0.00292969
ENSSSCT00000008753	JMJD8	100511444	Intragenic	hypomethylated	0.03125
ENSSSCT00000008773	METRN	100519829	Promoter	hypomethylated	0.0390625
ENSSSCT00000008772	FAM173A	100526101	Promoter	hypomethylated	0.0390625
ENSSSCT00000008796			Promoter	hypomethylated	0.00683594
ENSSSCT00000008788			Promoter	hypomethylated	0.00683594
ENSSSCT00000008798	BAIAP3	100515258	Intragenic	hypomethylated	0.00390625
ENSSSCT00000008794			Intragenic	hypomethylated	0.00390625
ENSSSCT00000008797			Intragenic	hypomethylated	0.00390625
ENSSSCT00000008801	PRSS29P	396700	Promoter	hypomethylated	0.03125
ENSSSCT00000008805	SYNGR3	100515947	Promoter	hypomethylated	0.0078125
ENSSSCT00000008803	NOXO1	100523543	Promoter	hypomethylated	0.0078125
ENSSSCT00000008812	PKD1	100516429	Promoter	hypomethylated	0.00488281
ENSSSCT00000008814	TRAF7	100516964	Intragenic	hypomethylated	0.03125
ENSSSCT00000008820	RNPS1	100737559	Promoter	hypermethylated	0.0166016
ENSSSCT00000008817			Promoter	hypermethylated	0.0166016
ENSSSCT00000008848	BICD2	100512597	Promoter	hypomethylated	0.00488281
ENSSSCT00000008854	BARX1	100512774	Promoter	hypomethylated	0.012207
ENSSSCT00000008870	TTL	445530	Promoter	hypermethylated	0.0371094
ENSSSCT00000008899	ARID5A	100524615	Promoter	hypomethylated	0.0234375
ENSSSCT00000008947	RPL31	100520127	Promoter	hypomethylated	0.0322266
ENSSSCT00000008954	LONRF2	100522431	Promoter	hypomethylated	0.0424805
ENSSSCT00000008960	TXNDC9	100520954	Promoter	hypomethylated	0.03125
ENSSSCT00000008966	C2ORF55	100526102	Promoter	hypomethylated	0.00012207
ENSSSCT00000009013	ATOH8	100523367	Promoter	hypomethylated	0.00976562
ENSSSCT00000009030	TMSB10	100037998	Promoter	hypomethylated	0.0185547
ENSSSCT00000009031			Promoter	hypomethylated	0.0185547
ENSSSCT00000009052	LOXL3	100512652	Promoter	hypomethylated	0.0078125
ENSSSCT00000009050			Promoter	hypomethylated	0.0078125
ENSSSCT00000009057	MOGS	100513204	Promoter	hypomethylated	0.015625
ENSSSCT00000009073		100513982	Promoter	hypermethylated	0.00292969
ENSSSCT00000009087			Promoter	hypomethylated	0.03125
ENSSSCT00000009086	TPRKB	100240744	Promoter	hypomethylated	0.03125
ENSSSCT00000009093	FBXO41	100517089	Promoter	hypomethylated	0.000976562
ENSSSCT00000009096	SMYD5	100517466	Promoter	hypomethylated	0.03125
ENSSSCT00000009098	SFXN5	100621633	Intragenic	hypomethylated	0.03125
ENSSSCT00000009107	NAGK	100523729	Promoter	hypomethylated	0.015625
ENSSSCT00000009108	TEX261	100522925	Promoter	hypomethylated	0.0390625
ENSSSCT00000009132	GFAT1	397209	Promoter	hypomethylated	0.03125
ENSSSCT00000009152	ACTR2	100174962	Promoter	hypomethylated	0.0273438
ENSSSCT00000009156	SERTAD2	100518606	Promoter	hypomethylated	0.046875
ENSSSCT00000009193	CCDC85A	100511688	Promoter	hypomethylated	0.00488281
ENSSSCT00000009248	SIX2	100525814	Promoter	hypomethylated	0.0268555
ENSSSCT00000009263	ZFP36L2	100513591	Promoter	hypomethylated	0.00863466
ENSSSCT00000009281	DHX57	100739049	Intragenic	hypermethylated	0.03125
ENSSSCT00000009296	C2ORF56	100522486	Promoter	hypermethylated	0.0078125
ENSSSCT00000009295	CEBPZ	100522073	Promoter	hypermethylated	0.0078125
ENSSSCT00000009319	MEMO1	100513790	Promoter	hypomethylated	0.0180664
ENSSSCT00000009338	FAM179A	100518963	Intragenic	hypomethylated	0.0390625
ENSSSCT00000009354	SLC4A1AP	100521846	Promoter	hypermethylated	0.0266113
ENSSSCT00000009353	SUPT7L	100521661	Promoter	hypermethylated	0.0266113
ENSSSCT00000009355	SLC5A6	100522014	Intragenic	hypermethylated	0.03125
ENSSSCT00000009369			Promoter	hypomethylated	0.0078125
ENSSSCT00000009368	KCNK3	100737895	Promoter	hypomethylated	0.0078125
ENSSSCT00000009371	C2ORF70	100737662	Promoter	hypomethylated	0.0078125
ENSSSCT00000009378	FAM59B	100513275	Promoter	hypomethylated	0.0249634
ENSSSCT00000009416	TTC32	100516364	Promoter	hypermethylated	0.0371094
ENSSSCT00000009438		100525395	Promoter	hypomethylated	0.0078125
ENSSSCT00000009445	PDI-P5	100499564	Intragenic	hypermethylated	0.0113468
ENSSSCT00000009459	RNF144A	100514456	Promoter	hypomethylated	0.015625
ENSSSCT00000009467		100515374	Promoter	hypermethylated	0.015625
ENSSSCT00000009469			Intragenic	hypermethylated	0.0390625
ENSSSCT00000009468			Intragenic	hypermethylated	0.0390625
ENSSSCT00000009473			Intragenic	hypomethylated	0.0384903
ENSSSCT00000009476			Promoter	hypomethylated	0.0397949
ENSSSCT00000009475	ACP1	100737301	Promoter	hypomethylated	0.0397949
ENSSSCT00000009474	ACP1	100737301	Promoter	hypomethylated	0.0397949
ENSSSCT00000006463	RECQL4	100524433	Promoter	hypomethylated	0.00976562
ENSSSCT00000006468	COMMD5	100522132	Promoter	hypomethylated	0.015625
ENSSSCT00000006474	C8orf82	100157299	Promoter	hypomethylated	0.0078125
ENSSSCT00000006475	LRRC24	100524082	Promoter	hypomethylated	0.0078125
ENSSSCT00000006481	FOXH1	100154027	Promoter	hypomethylated	0.0195312
ENSSSCT00000006482			Promoter	hypomethylated	0.0195312
ENSSSCT00000006483			Promoter	hypomethylated	0.0195312
ENSSSCT00000006490	TMEM249	100154454	Promoter	hypomethylated	0.00836182
ENSSSCT00000006488	POPAR	445519	Promoter	hypomethylated	0.00836182
ENSSSCT00000006510	SLC45A4	100154055	Promoter	hypomethylated	0.03125
ENSSSCT00000006515	TRAPPC9	100152043	Intragenic	hypermethylated	0.03125
ENSSSCT00000006550	FAM84B	100623936	Promoter	hypomethylated	0.0290146
ENSSSCT00000006553	SQLE	100113409	Promoter	hypomethylated	0.015625
ENSSSCT00000006616			Promoter	hypermethylated	0.0185547
ENSSSCT00000006617	NUDCD1	100153430	Promoter	hypomethylated	0.0322266
ENSSSCT00000006618			Promoter	hypomethylated	0.0322266
ENSSSCT00000006628	LRP12	100154103	Promoter	hypomethylated	0.0012207
ENSSSCT00000006667		100152757	Promoter	hypermethylated	0.012207
ENSSSCT00000006677			Promoter	hypomethylated	0.0161133
ENSSSCT00000006681	MTERFD1	100152384	Promoter	hypomethylated	0.00976562
ENSSSCT00000006683	C8ORF37	100153417	Promoter	hypomethylated	0.0117188
ENSSSCT00000006699	PDP1	100153002	Promoter	hypomethylated	0.00341797
ENSSSCT00000006765	CRISPLD1	100152961	Promoter	hypomethylated	0.015625
ENSSSCT00000006768	JPH1	100155368	Promoter	hypomethylated	0.00201416
ENSSSCT00000006780	TRPA1	100152934	Promoter	hypomethylated	0.015625
ENSSSCT00000006790	PRDM14	100519142	Promoter	hypomethylated	0.0110065
ENSSSCT00000006798	COPS5	100125955	Promoter	hypomethylated	0.0078125
ENSSSCT00000006815	MTFR1	100522611	Promoter	hypomethylated	0.00390625
ENSSSCT00000006820			Promoter	hypermethylated	0.0182495
ENSSSCT00000006847	MOS	100127484	Promoter	hypermethylated	0.000488281
ENSSSCT00000006853			Promoter	hypomethylated	9.53674e-06
ENSSSCT00000006855	SOX17	100154087	Promoter	hypomethylated	0.000809193
ENSSSCT00000006860	TCEA1	100157724	Promoter	hypomethylated	0.0195312
ENSSSCT00000006901	ATP1B1	396898	Promoter	hypomethylated	0.015625
ENSSSCT00000006900			Promoter	hypomethylated	0.015625
ENSSSCT00000006925	TADA1	100155439	Promoter	hypermethylated	0.015625
ENSSSCT00000007002	PEA15	100152480	Promoter	hypomethylated	0.015625
ENSSSCT00000007010	FCRL6	100739124	Promoter	hypomethylated	0.00195312
ENSSSCT00000007008	TAGLN2	100515893	Promoter	hypomethylated	0.00195312
ENSSSCT00000007079	LRRC71	100158094	Promoter	hypomethylated	0.0078125
ENSSSCT00000007082	INSRR	100155702	Promoter	hypomethylated	0.00219488
ENSSSCT00000007081	NTRK1	100154471	Promoter	hypomethylated	0.00219488
ENSSSCT00000007116	MEX3A	100155949	Intragenic	hypomethylated	0.0136719
ENSSSCT00000007128	ASH1L	100155920	Intragenic	hypomethylated	0.0322266
ENSSSCT00000007140	SCAMP3	100152731	Promoter	hypomethylated	0.03125
ENSSSCT00000007139	CLK2	100155149	Promoter	hypomethylated	0.03125
ENSSSCT00000007138	HCN3	100526049	Promoter	hypomethylated	0.03125
ENSSSCT00000007145	THBS3	100155108	Promoter	hypomethylated	0.0078125
ENSSSCT00000007144	MTX1	664654	Promoter	hypomethylated	0.0078125
ENSSSCT00000007241			Promoter	hypomethylated	2.98023e-08
ENSSSCT00000007240			Promoter	hypomethylated	2.98023e-08
ENSSSCT00000007239			Promoter	hypomethylated	2.98023e-08
ENSSSCT00000007253	SNX27	100516009	Promoter	hypomethylated	0.046875
ENSSSCT00000007261	ZNF687	100517892	Promoter	hypomethylated	0.0341797
ENSSSCT00000007266	VPS72	100153061	Promoter	hypomethylated	0.0078125
ENSSSCT00000007294			Promoter	hypomethylated	0.03125
ENSSSCT00000007293			Promoter	hypomethylated	0.03125
ENSSSCT00000007297			Promoter	hypomethylated	0.03125
ENSSSCT00000007321			Promoter	hypomethylated	0.000244141
ENSSSCT00000007320	POLR3GL	100152157	Promoter	hypomethylated	0.000244141
ENSSSCT00000007372	MAN1A2	100154147	Promoter	hypomethylated	0.0214844
ENSSSCT00000007375	TRIM45	100157373	Promoter	hypomethylated	0.00390625
ENSSSCT00000007383	CD58	396702	Promoter	hypomethylated	0.015625
ENSSSCT00000007413	MAGI3	100153223	Promoter	hypomethylated	0.000427246
ENSSSCT00000007420	PPM1J	102162031	Promoter	hypomethylated	0.03125
ENSSSCT00000007425	ST7L	100519711	Promoter	hypomethylated	0.00292969
ENSSSCT00000007421	CAPZA1	100037957	Promoter	hypomethylated	0.00292969
ENSSSCT00000007426	WNT2B	100520560	Promoter	hypomethylated	0.0341797
ENSSSCT00000007454	HBXIP	448965	Promoter	hypermethylated	0.03125
ENSSSCT00000007498	HENMT1	100153448	Promoter	hypomethylated	0.03125
ENSSSCT00000007516			Promoter	hypomethylated	0.00585938
ENSSSCT00000007586	CCBL2	100157176	Promoter	hypomethylated	0.0078125
ENSSSCT00000007583	GBP2	100153137	Promoter	hypomethylated	0.0078125
ENSSSCT00000007600	ODF2L	100513149	Promoter	hypermethylated	0.0273438
ENSSSCT00000007611	SYDE2	100154622	Promoter	hypomethylated	0.0322266
ENSSSCT00000007610	BCL10	100125346	Promoter	hypomethylated	0.0322266
ENSSSCT00000007617			Promoter	hypermethylated	0.0390625
ENSSSCT00000007621	ZC3H3	100737274	Promoter	hypomethylated	0.0128632
ENSSSCT00000000003	GTSE1	100520739	Promoter	hypomethylated	0.0078125
ENSSSCT00000000005	PKDREJ	100520905	Promoter	hypermethylated	0.00345893
ENSSSCT00000000004	TTC38	100518372	Promoter	hypermethylated	0.00345893
ENSSSCT00000000015	FAM118A	100739727	Promoter	hypomethylated	0.0078125
ENSSSCT00000000038	PACSIN2	100523786	Intragenic	hypomethylated	0.03125
ENSSSCT00000000049	NDUFA6	100157442	Promoter	hypermethylated	0.0273438
ENSSSCT00000021601	snoU13		Promoter	hypomethylated	0.015625
ENSSSCT00000000102	JOSD1	100520958	Promoter	hypermethylated	0.0390625
ENSSSCT00000000101	GTPBP1	100520611	Promoter	hypermethylated	0.0390625
ENSSSCT00000000105			Promoter	hypermethylated	0.0488281
ENSSSCT00000000119	SLC16A8	100524435	Intragenic	hypomethylated	0.0488281
ENSSSCT00000000137	PPP1R29	100511563	Promoter	hypomethylated	0.028018
ENSSSCT00000000147	EIF3D	100512835	Promoter	hypermethylated	0.015625
ENSSSCT00000000180	CKAP4	100523493	Promoter	hypomethylated	0.000976562
ENSSSCT00000008756	WDR90	100519302	Promoter & Intragenic	hypomethylated	0.00292969
ENSSSCT00000000200	LMBR1L	100525991	Promoter	hypomethylated	0.0390625
ENSSSCT00000000205			Promoter	hypermethylated	0.00976562
ENSSSCT00000000196			Promoter	hypermethylated	0.00976562
ENSSSCT00000000203	TUBA1B	733594	Promoter	hypomethylated	0.00305176
ENSSSCT00000000202			Promoter	hypomethylated	0.00305176
ENSSSCT00000000216	KCNH3	100738667	Promoter	hypomethylated	0.0078125
ENSSSCT00000000241	SMAGP	102160467	Promoter	hypomethylated	0.0244141
ENSSSCT00000000446	NEMP1	100738939	Promoter	hypomethylated	0.00268555
ENSSSCT00000000445	NAB2	100157578	Promoter	hypomethylated	0.00268555
ENSSSCT00000000444			Promoter	hypomethylated	0.00268555
ENSSSCT00000000456			Promoter	hypomethylated	0.0134277
ENSSSCT00000000464	DCTN2	100519091	Promoter	hypomethylated	0.0078125
ENSSSCT00000000463	KIF5A	100519957	Promoter	hypomethylated	0.0078125
ENSSSCT00000000491	LRIG3	100155928	Promoter	hypermethylated	0.00683594
ENSSSCT00000000496	AVPR1A	100525342	Promoter	hypermethylated	0.0397949
ENSSSCT00000000526	MDM2	100125959	Promoter	hypomethylated	0.00390625
ENSSSCT00000000558	KCNC2	100153996	Promoter	hypomethylated	0.0195312
ENSSSCT00000000556			Promoter	hypomethylated	0.0195312
ENSSSCT00000000587	PTHLH	396951	Promoter	hypermethylated	0.03125
ENSSSCT00000000589	MANSC4	100516012	Promoter	hypomethylated	0.0424805
ENSSSCT00000000588	KLHDC5	100513858	Promoter	hypomethylated	0.0424805
ENSSSCT00000000721	RIMKLB	100152915	Promoter	hypomethylated	0.0078125
ENSSSCT00000000738			Promoter	hypomethylated	0.0234375
ENSSSCT00000000740	LRRC23	100155745	Promoter	hypomethylated	0.0078125
ENSSSCT00000022099			Promoter	hypomethylated	0.0078125
ENSSSCT00000000755	NCAPD2	102164405	Promoter	hypomethylated	0.03125
ENSSSCT00000000757	IFFO1	100515778	Promoter	hypomethylated	0.0273438
ENSSSCT00000000758	NOP2	100516080	Promoter	hypomethylated	0.0273438
ENSSSCT00000000759	CHD4	100515610	Promoter	hypomethylated	0.0195312
ENSSSCT00000000775	VWF	399543	Intragenic	hypermethylated	0.0202637
ENSSSCT00000000778			Promoter	hypomethylated	0.015625
ENSSSCT00000000798	TSPAN9	768114	Promoter	hypomethylated	0.015625
ENSSSCT00000000800	TEAD4	100152085	Promoter	hypomethylated	0.00933838
ENSSSCT00000000799	TEAD4	100152085	Promoter	hypomethylated	0.00933838
ENSSSCT00000000811			Promoter	hypomethylated	0.03125
ENSSSCT00000000817	WNK1	406235	Promoter	hypomethylated	0.0170898
ENSSSCT00000000832			Promoter	hypomethylated	0.00390625
ENSSSCT00000000831	ATP6V1E1	100156112	Promoter	hypomethylated	0.00390625
ENSSSCT00000000848	SLC2A13	106504075	Promoter	hypomethylated	0.00683594
ENSSSCT00000000847			Promoter	hypomethylated	0.00683594
ENSSSCT00000000871			Promoter	hypermethylated	0.00976562
ENSSSCT00000000886			Promoter	hypomethylated	0.00390625
ENSSSCT00000000885			Promoter	hypomethylated	0.00390625
ENSSSCT00000000910	CHST11	100157186	Promoter	hypomethylated	0.015625
ENSSSCT00000000920			Promoter	hypomethylated	0.0182495
ENSSSCT00000000919	NFYB	100157587	Promoter	hypomethylated	0.0182495
ENSSSCT00000000962	ACTR6	100511382	Promoter	hypomethylated	0.03125
ENSSSCT00000000963	ACTR6	100511382	Promoter	hypomethylated	0.03125
ENSSSCT00000000977	AMDHD1	100151804	Promoter	hypomethylated	0.00976562
ENSSSCT00000000993			Promoter	hypomethylated	0.0195312
ENSSSCT00000001003	C12ORF12	100521557	Promoter	hypomethylated	0.0266113
ENSSSCT00000001004	POC1B	102161501	Promoter	hypomethylated	0.00195312
ENSSSCT00000001014			Promoter	hypomethylated	0.0195312
ENSSSCT00000001025	LIN7A	100511198	Promoter	hypomethylated	3.05176e-05
ENSSSCT00000001039	E2F7	100154851	Intragenic	hypomethylated	0.0390625
ENSSSCT00000001044	TBC1D22A	100625790	Promoter	hypomethylated	0.0136719
ENSSSCT00000001045			Promoter	hypomethylated	0.0195312
ENSSSCT00000001056	SCO2	100516804	Promoter	hypomethylated	0.0273438
ENSSSCT00000001058	SBF1	100518017	Intragenic	hypomethylated	0.00683594
ENSSSCT00000001062	TUBGCP6	100519661	Promoter	hypomethylated	0.00515747
ENSSSCT00000001061	HDAC10	100518786	Promoter	hypomethylated	0.00515747
ENSSSCT00000001060	PPP6R2	100517282	Promoter	hypomethylated	0.00515747
ENSSSCT00000001063	SELO	100518971	Promoter	hypomethylated	0.0341797
ENSSSCT00000001067			Intragenic	hypermethylated	0.00390625
ENSSSCT00000001066	MOV10L1	100519488	Promoter	hypomethylated	0.00390625
ENSSSCT00000002924	SPIRE2	100621354	Intragenic	hypomethylated	0.015625
ENSSSCT00000002936	TRAPPC2L	100524745	Promoter	hypomethylated	0.0195312
ENSSSCT00000002935	GALNS	397000	Promoter	hypomethylated	0.0195312
ENSSSCT00000009454	ASAP2	100513350	Promoter & Intragenic	hypermethylated	0.0078125
ENSSSCT00000002942	CDT1	100525749	Promoter	hypomethylated	0.03125
ENSSSCT00000002951	MTHFSD	100511815	Intragenic	hypermethylated	0.03125
ENSSSCT00000002954	GINS2	100512784	Intragenic	hypomethylated	0.00428456
ENSSSCT00000009465	MYT1L	100626723	Promoter & Intragenic	hypomethylated	6.10352e-05
ENSSSCT00000002975	MBTPS1	100516674	Intragenic	hypermethylated	0.046875
ENSSSCT00000002988			Promoter	hypermethylated	0.03125
ENSSSCT00000003002	TMEM231	100522137	Promoter	hypomethylated	0.015625
ENSSSCT00000003001	GABARAPL2	100521968	Promoter	hypomethylated	0.015625
ENSSSCT00000003010	MLKL	100736836	Promoter	hypermethylated	0.046875
ENSSSCT00000003026	TLE6	100513797	Promoter	hypomethylated	0.015625
ENSSSCT00000003029	MARVELD3	100511453	Promoter	hypomethylated	0.0078125
ENSSSCT00000003030	MARVELD3	100511453	Promoter	hypomethylated	0.0078125
ENSSSCT00000003064			Promoter	hypermethylated	0.0424805
ENSSSCT00000003082			Promoter	hypomethylated	0.0136719
ENSSSCT00000003081	SLC9A5	396753	Promoter	hypomethylated	0.0136719
ENSSSCT00000003089			Promoter	hypermethylated	0.0150757
ENSSSCT00000003087			Promoter	hypermethylated	0.0150757
ENSSSCT00000003088			Promoter	hypermethylated	0.0150757
ENSSSCT00000003085	E2F4	100522677	Promoter	hypermethylated	0.0150757
ENSSSCT00000003100	SETD6	100512284	Promoter	hypomethylated	0.0136719
ENSSSCT00000003138	CYLD	100624570	Intragenic	hypomethylated	0.03125
ENSSSCT00000003148	GPT2	100521318	Promoter	hypomethylated	0.0488281
ENSSSCT00000003181	GRAMD1A	100513658	Promoter	hypomethylated	0.03125
ENSSSCT00000003187	USF2	100515549	Promoter	hypomethylated	0.03125
ENSSSCT00000003234			Promoter	hypermethylated	0.00335693
ENSSSCT00000003268			Promoter	hypomethylated	0.00488281
ENSSSCT00000003290			Promoter	hypomethylated	0.000209808
ENSSSCT00000003347	TMEM91	100511932	Promoter	hypomethylated	0.000742316
ENSSSCT00000003346	B9D2	100511384	Promoter	hypomethylated	0.000742316
ENSSSCT00000003351			Promoter	hypomethylated	0.0136719
ENSSSCT00000003352	LIPE	397583	Promoter	hypomethylated	0.0136719
ENSSSCT00000003372			Promoter	hypomethylated	0.00195312
ENSSSCT00000003381	LYPD4	100359350	Promoter	hypomethylated	0.0078125
ENSSSCT00000003379	RPS19	100518254	Promoter	hypomethylated	0.0078125
ENSSSCT00000003422			Promoter	hypomethylated	0.00671387
ENSSSCT00000003438	PGLYRP	397213	Promoter	hypomethylated	0.046875
ENSSSCT00000003443	STRN4	100513929	Promoter	hypomethylated	0.015625
ENSSSCT00000003442	FKRP	100516858	Promoter	hypomethylated	0.015625
ENSSSCT00000003452	BBC3	100517403	Promoter	hypomethylated	6.10352e-05
ENSSSCT00000003451			Promoter	hypomethylated	6.10352e-05
ENSSSCT00000003454	DHX34	100515780	Promoter	hypomethylated	0.03125
ENSSSCT00000003479	HSD17B14	100523496	Promoter	hypomethylated	0.0419922
ENSSSCT00000003497	LHB	397153	Promoter	hypermethylated	0.03125
ENSSSCT00000003498			Promoter	hypermethylated	0.03125
ENSSSCT00000003496	NUCB1	100512538	Intragenic	hypomethylated	0.0273438
ENSSSCT00000003514			Promoter	hypomethylated	0.0341797
ENSSSCT00000003513			Promoter	hypomethylated	0.0341797
ENSSSCT00000003539			Intragenic	hypomethylated	0.0341797
ENSSSCT00000003567	NAPSA	100525581	Promoter	hypomethylated	0.015625
ENSSSCT00000003566	NR1H2	100525290	Promoter	hypomethylated	0.015625
ENSSSCT00000009466	MYT1L	100626723	Promoter & Intragenic	hypomethylated	0.0390625
ENSSSCT00000003585			Intragenic	hypermethylated	0.03125
ENSSSCT00000003618	CACNG6	100519779	Promoter	hypomethylated	0.015625
ENSSSCT00000003653	ISOC2	100518558	Promoter	hypomethylated	0.015625
ENSSSCT00000003655			Promoter	hypomethylated	0.0232239
ENSSSCT00000003660			Promoter	hypomethylated	0.000976563
ENSSSCT00000003658			Promoter	hypomethylated	0.000976563
ENSSSCT00000003661			Promoter	hypomethylated	0.00390625
ENSSSCT00000003665	PPP6R1	100514409	Promoter	hypomethylated	0.00012207
ENSSSCT00000003700	FAM132A	100523314	Promoter	hypomethylated	0.03125
ENSSSCT00000003708	CPSF3L	100523908	Promoter	hypomethylated	0.0249634
ENSSSCT00000003716	MRPL20	100511022	Promoter	hypomethylated	0.03125
ENSSSCT00000003715	ANKRD65	100526225	Promoter	hypomethylated	0.03125
ENSSSCT00000003714	TMEM88B	100526055	Promoter	hypomethylated	0.03125
ENSSSCT00000020692	7SK		Promoter	hypomethylated	0.0195312
ENSSSCT00000003728	TPRG1L	100512473	Promoter	hypomethylated	0.03125
ENSSSCT00000003729	WRAP73	100512788	Promoter	hypomethylated	0.0269277
ENSSSCT00000003744	ESPN	100515838	Intragenic	hypomethylated	0.00244141
ENSSSCT00000003750	KLHL21	106504088	Intragenic	hypomethylated	0.0201569
ENSSSCT00000003752			Promoter	hypomethylated	0.00524902
ENSSSCT00000003754	ZBTB48	100518669	Promoter	hypomethylated	0.00390625
ENSSSCT00000003764	TMEM201	100517949	Promoter	hypermethylated	0.03125
ENSSSCT00000003780	CASZ1	100621849	Intragenic	hypermethylated	0.0390625
ENSSSCT00000003790	PTCHD2	100523793	Intragenic	hypermethylated	0.0245361
ENSSSCT00000003807	CLCN6	100511997	Promoter	hypomethylated	0.00195312
ENSSSCT00000003805	MTHFR	397180	Promoter	hypomethylated	0.00195312
ENSSSCT00000003806			Promoter	hypomethylated	0.00195312
ENSSSCT00000003846	CASP9	100518913	Promoter	hypomethylated	0.03125
ENSSSCT00000003879	PQLC2	100511513	Promoter	hypomethylated	0.0322266
ENSSSCT00000003878	AKR7A3	100511331	Promoter	hypomethylated	0.0322266
ENSSSCT00000003949	HMGN2	100524500	Promoter	hypomethylated	0.0185547
ENSSSCT00000003961	C1ORF172	100511202	Promoter	hypomethylated	0.0117188
ENSSSCT00000003974	AHDC1	100512968	Promoter	hypomethylated	0.000139692
ENSSSCT00000004034	TRAPPC3	100525755	Promoter	hypomethylated	0.03125
ENSSSCT00000004051	KIAA0754	110261156	Promoter	hypomethylated	0.00341797
ENSSSCT00000004057			Promoter	hypomethylated	0.03125
ENSSSCT00000004081	NUDFV2	100037991	Promoter	hypermethylated	0.03125
ENSSSCT00000004088	DLGAP1	100627012	Intragenic	hypermethylated	0.03125
ENSSSCT00000004101	GATA6	397600	Promoter	hypomethylated	0.00152736
ENSSSCT00000004119	KCTD1	100514526	Promoter	hypomethylated	0.03125
ENSSSCT00000004128	TRAPPC8	100737796	Promoter	hypermethylated	0.0273438
ENSSSCT00000004175	AK5	733697	Promoter	hypomethylated	0.0249634
ENSSSCT00000004214	AK3L1	733667	Promoter	hypomethylated	0.00418091
ENSSSCT00000004241	TACSTD2	100510966	Promoter	hypomethylated	0.00390625
ENSSSCT00000004251	PPAP2B	100512419	Promoter	hypomethylated	0.0424805
ENSSSCT00000004281			Promoter	hypomethylated	0.046875
ENSSSCT00000004300			Promoter	hypomethylated	0.00390625
ENSSSCT00000004329	PRDX1	100512476	Promoter	hypomethylated	0.015625
ENSSSCT00000004332	TESK2	100513361	Promoter	hypermethylated	0.03125
ENSSSCT00000004330			Promoter	hypermethylated	0.03125
ENSSSCT00000004341			Promoter	hypomethylated	0.015625
ENSSSCT00000021616			Promoter	hypermethylated	0.0078125
ENSSSCT00000004351			Promoter	hypomethylated	0.00184288
ENSSSCT00000004358	HYI	100517478	Promoter	hypermethylated	0.0136719
ENSSSCT00000004364			Promoter	hypomethylated	0.0078125
ENSSSCT00000004363			Promoter	hypomethylated	0.0078125
ENSSSCT00000004393	SCMH1	100525880	Intragenic	hypomethylated	0.0352783
ENSSSCT00000004402	DEM1	100511388	Promoter	hypomethylated	0.0117188
ENSSSCT00000004405	SMAP1L	100145888	Promoter	hypomethylated	0.03125
ENSSSCT00000022031	U6		Promoter	hypomethylated	0.0195312
ENSSSCT00000004421	ZNF274	100518738	Promoter	hypomethylated	0.0195312
ENSSSCT00000004424	A1BG	100516980	Promoter	hypomethylated	0.0371094
ENSSSCT00000001081	FOXQ1	100152843	Promoter	hypomethylated	0.0348958
ENSSSCT00000001082	FOXF2	100622976	Promoter	hypomethylated	0.00104523
ENSSSCT00000001083			Intragenic	hypomethylated	0.00976562
ENSSSCT00000001093	C6ORF201		Promoter	hypermethylated	0.03125
ENSSSCT00000001096	SLC22A23	100152838	Intragenic	hypomethylated	0.0209961
ENSSSCT00000001097	PSMG4	100156905	Promoter	hypomethylated	0.0136719
ENSSSCT00000001143	HIVEP1	100519608	Intragenic	hypomethylated	0.0136719
ENSSSCT00000001151	CCDC90A	100520967	Promoter	hypomethylated	0.00488281
ENSSSCT00000001165	FAM8A1	100154793	Promoter	hypomethylated	0.0244141
ENSSSCT00000001172			Promoter	hypomethylated	0.0443115
ENSSSCT00000001178	HDGFL1	100156270	Promoter	hypermethylated	0.03125
ENSSSCT00000001295	ZNF165	100152501	Promoter	hypermethylated	0.03125
ENSSSCT00000001307	ZSCAN12	100627563	Promoter	hypomethylated	0.03125
ENSSSCT00000001327	SLA-6	100135037	Promoter	hypomethylated	0.00610352
ENSSSCT00000001326	SLA-3	100037288	Promoter	hypomethylated	0.00610352
ENSSSCT00000001325	SLA-3	100037288	Promoter	hypomethylated	0.00610352
ENSSSCT00000001332			Promoter	hypomethylated	0.0352783
ENSSSCT00000021812	5S_rRNA		Promoter	hypomethylated	0.0352783
ENSSSCT00000001334	SLA-P1	100037293	Promoter	hypomethylated	0.00012207
ENSSSCT00000001338	SLA-6	100135037	Promoter	hypomethylated	0.00012207
ENSSSCT00000001337	SLA-8	100738066	Promoter	hypomethylated	0.00012207
ENSSSCT00000001333	PG3I	100135029	Promoter	hypomethylated	0.00012207
ENSSSCT00000001335	SLA-9	100135030	Promoter	hypomethylated	0.00012207
ENSSSCT00000001336	SLA-7	396650	Promoter	hypomethylated	0.00012207
ENSSSCT00000021584	U6		Promoter	hypomethylated	0.0273438
ENSSSCT00000001353			Promoter	hypermethylated	0.03125
ENSSSCT00000001352	ZNRD1	100152094	Promoter	hypermethylated	0.03125
ENSSSCT00000001349	PPP1R11	100141423	Promoter	hypermethylated	0.03125
ENSSSCT00000001458	TRIM39	100151742	Promoter	hypomethylated	0.00195312
ENSSSCT00000001461	PRR3	100736978	Promoter	hypomethylated	0.015625
ENSSSCT00000001460	GNL1	100151741	Promoter	hypomethylated	0.015625
ENSSSCT00000001473			Promoter	hypomethylated	0.0078125
ENSSSCT00000001472			Promoter	hypomethylated	0.0078125
ENSSSCT00000001478			Promoter	hypermethylated	0.03125
ENSSSCT00000001483			Promoter	hypomethylated	0.0255737
ENSSSCT00000001484			Promoter	hypermethylated	0.03125
ENSSSCT00000001499	PPP1R18	100151743	Promoter	hypomethylated	0.0012207
ENSSSCT00000001517			Promoter	hypomethylated	0.0136719
ENSSSCT00000001516	POU5F1	100127461	Promoter	hypomethylated	0.0136719
ENSSSCT00000001519			Promoter	hypomethylated	0.03125
ENSSSCT00000001524	SLA-7	396650	Promoter	hypomethylated	0.0488281
ENSSSCT00000001536			Promoter	hypomethylated	0.015625
ENSSSCT00000001561	ZBTB12	100124380	Promoter	hypomethylated	0.000244141
ENSSSCT00000001560	EHMT2	100124382	Promoter	hypomethylated	0.000244141
ENSSSCT00000001559	EHMT2	100124382	Promoter	hypomethylated	0.000244141
ENSSSCT00000001575	CREBL1	100144516	Promoter	hypomethylated	0.00390625
ENSSSCT00000001591			Promoter	hypomethylated	0.00195312
ENSSSCT00000001592	GPSM3	100144533	Promoter	hypomethylated	0.00195312
ENSSSCT00000001590	PBX2	100144541	Promoter	hypomethylated	0.00195312
ENSSSCT00000001655	FAM83B	100155972	Promoter	hypomethylated	0.00195312
ENSSSCT00000001669	ZNF451	100155018	Promoter	hypomethylated	0.03125
ENSSSCT00000001679	RGL2	100151794	Promoter	hypomethylated	0.0342331
ENSSSCT00000001677	WDR46	100154206	Promoter	hypomethylated	0.0342331
ENSSSCT00000001684	PHF1	100153414	Promoter	hypomethylated	0.0488281
ENSSSCT00000001686	SYNGAP1	100525524	Promoter	hypomethylated	0.0488281
ENSSSCT00000001696	GRM4	100152616	Promoter	hypomethylated	7.62939e-05
ENSSSCT00000001702	C6ORF106	100512239	Promoter	hypomethylated	0.0078125
ENSSSCT00000001701			Promoter	hypomethylated	0.0078125
ENSSSCT00000001715			Promoter	hypomethylated	0.03125
ENSSSCT00000001714	PPARD	397297	Promoter	hypomethylated	0.03125
ENSSSCT00000001735			Promoter	hypomethylated	0.015625
ENSSSCT00000001736			Promoter	hypomethylated	0.00390625
ENSSSCT00000001744	CDKN1A	100152215	Promoter	hypomethylated	0.0342331
ENSSSCT00000001750	MTCH1	100152609	Promoter	hypomethylated	0.0078125
ENSSSCT00000001752	PIM1	100157844	Promoter	hypomethylated	9.53674e-05
ENSSSCT00000001806	FRS3	100737742	Intragenic	hypomethylated	0.0078125
ENSSSCT00000001840	PPP2R5D	100134967	Promoter	hypomethylated	0.00390625
ENSSSCT00000001838	PEX6	100126288	Promoter	hypomethylated	0.00390625
ENSSSCT00000001839			Promoter	hypomethylated	0.00390625
ENSSSCT00000001850	KLC4	100157157	Promoter	hypomethylated	0.015625
ENSSSCT00000001847	CUL7	100141398	Promoter	hypomethylated	0.015625
ENSSSCT00000001848			Promoter	hypomethylated	0.015625
ENSSSCT00000001855	TTBK1	100155509	Intragenic	hypomethylated	0.015625
ENSSSCT00000001870	LRRC73	100736626	Promoter	hypomethylated	0.0078125
ENSSSCT00000001871			Promoter	hypomethylated	0.0078125
ENSSSCT00000001883			Promoter	hypomethylated	0.00671387
ENSSSCT00000001881			Promoter	hypomethylated	0.00671387
ENSSSCT00000001888	RSPH9	100157153	Promoter	hypermethylated	0.0273438
ENSSSCT00000001887			Promoter	hypermethylated	0.0273438
ENSSSCT00000001886	GTPBP2	100737129	Promoter	hypermethylated	0.0273438
ENSSSCT00000021547			Promoter	hypermethylated	0.0273438
ENSSSCT00000001890			Promoter	hypomethylated	0.0078125
ENSSSCT00000001903	NFKBIE	100153486	Promoter	hypomethylated	0.0362339
ENSSSCT00000001910	RUNX2	100737965	Intragenic	hypomethylated	8.1569e-05
ENSSSCT00000001927	PAF-AH	396593	Promoter	hypomethylated	0.0371094
ENSSSCT00000001926			Promoter	hypomethylated	0.0371094
ENSSSCT00000001956	PAQR8	396559	Promoter	hypomethylated	0.0195312
ENSSSCT00000001962	IREB2	100153993	Promoter	hypomethylated	0.015625
ENSSSCT00000001970	CIB2	100156043	Promoter	hypomethylated	0.0234375
ENSSSCT00000001968	IDH3A	100157242	Promoter	hypomethylated	0.0234375
ENSSSCT00000001969			Promoter	hypomethylated	0.0234375
ENSSSCT00000001977		100153192	Promoter	hypermethylated	0.03125
ENSSSCT00000001971			Intragenic	hypomethylated	0.00488281
ENSSSCT00000001994	ZFAND6	100155656	Promoter	hypomethylated	0.0419922
ENSSSCT00000002000	MESDC1	100152002	Promoter	hypomethylated	0.0113468
ENSSSCT00000002015		100154801	Promoter	hypomethylated	0.00341797
ENSSSCT00000002024	CPEB1	100048944	Promoter	hypomethylated	0.000839233
ENSSSCT00000002027	PDE8A	100514527	Promoter	hypomethylated	0.000975847
ENSSSCT00000002060	POLG	100157469	Promoter	hypomethylated	0.03125
ENSSSCT00000002064	C15ORF42		Promoter	hypermethylated	0.00390625
ENSSSCT00000002091	RCN2	100153840	Promoter	hypomethylated	0.046875
ENSSSCT00000002098	CSPG4	733676	Intragenic	hypomethylated	0.0078125
ENSSSCT00000002114	RPP25	100157338	Promoter	hypomethylated	0.0273438
ENSSSCT00000002118	SCAMP2	100154517	Intragenic	hypomethylated	0.03125
ENSSSCT00000002140			Promoter	hypermethylated	0.00433898
ENSSSCT00000002157	CELF6	100511645	Promoter	hypomethylated	0.0117188
ENSSSCT00000002162	GRAMD2	100158151	Promoter	hypomethylated	0.015625
ENSSSCT00000002168			Promoter	hypomethylated	0.03125
ENSSSCT00000002211	STXBP6	100514852	Promoter	hypermethylated	0.015625
ENSSSCT00000002229	DHRS1	100519262	Promoter	hypomethylated	0.015625
ENSSSCT00000002228	C14ORF21	100154880	Promoter	hypomethylated	0.015625
ENSSSCT00000002236			Promoter	hypermethylated	0.03125
ENSSSCT00000002235	MDP1	100520440	Promoter	hypermethylated	0.03125
ENSSSCT00000002243	FAM158A	100153238	Promoter	hypomethylated	0.015625
ENSSSCT00000002241	RNF31	100158067	Promoter	hypomethylated	0.015625
ENSSSCT00000002249	NRL	100156487	Intragenic	hypomethylated	0.015625
ENSSSCT00000002265	SLC22A17	100152841	Promoter	hypomethylated	0.0078125
ENSSSCT00000002495			Promoter	hypomethylated	0.03125
ENSSSCT00000002496	C15orf55	100154145	Promoter	hypomethylated	0.03125
ENSSSCT00000002525	RGMA	100156429	Promoter	hypomethylated	0.000488281
ENSSSCT00000002534	PLEKHG3	100155870	Promoter	hypermethylated	0.0195312
ENSSSCT00000002556	VTI1B	404692	Promoter	hypomethylated	0.015625
ENSSSCT00000002573	KIAA0247	100155733	Promoter	hypomethylated	0.0390625
ENSSSCT00000002608	RIOX1	100523074	Promoter	hypomethylated	0.0134277
ENSSSCT00000002607			Promoter	hypomethylated	0.0134277
ENSSSCT00000002613	ACOT4	100158115	Promoter	hypomethylated	0.0390625
ENSSSCT00000002632	LTBP2	100514300	Promoter	hypermethylated	9.53674e-06
ENSSSCT00000002673	SPTLC2	100158010	Promoter	hypomethylated	0.03125
ENSSSCT00000002713	TC2N	100156455	Promoter	hypomethylated	0.015625
ENSSSCT00000002725	GOLGA5	100151911	Promoter	hypomethylated	0.015625
ENSSSCT00000002781			Promoter	hypomethylated	0.00390625
ENSSSCT00000002780	ATG2B	100462716	Promoter	hypomethylated	0.00390625
ENSSSCT00000002786	SETD3	100152552	Promoter	hypomethylated	0.0447693
ENSSSCT00000002792			Promoter	hypomethylated	0.00488281
ENSSSCT00000002797			Promoter	hypermethylated	0.03125
ENSSSCT00000002796			Promoter	hypermethylated	0.03125
ENSSSCT00000002795	WDR25	100513744	Promoter	hypermethylated	0.03125
ENSSSCT00000002801			Intragenic	hypomethylated	0.00195312
ENSSSCT00000002802	CDC42BPB	100156588	Promoter	hypomethylated	0.0155029
ENSSSCT00000002805	RCOR1	100155804	Promoter	hypomethylated	0.0397949
ENSSSCT00000002806	ANKRD9	100739812	Promoter	hypomethylated	0.0488281
ENSSSCT00000002810	MOK	100520316	Intragenic	hypermethylated	0.0424805
ENSSSCT00000002812	ZNF839	100152925	Promoter	hypomethylated	0.00390625
ENSSSCT00000002811	MOK	100520316	Intragenic	hypermethylated	0.0418701
ENSSSCT00000002819			Intragenic	hypomethylated	0.00390625
ENSSSCT00000002818	DYNC1H1	100037291	Intragenic	hypomethylated	0.00390625
ENSSSCT00000002829	XRCC3	100522195	Promoter	hypomethylated	0.0153122
ENSSSCT00000002827	ZFYVE21	100522020	Promoter	hypomethylated	0.0153122
ENSSSCT00000002826	ZFYVE21	100522020	Promoter	hypomethylated	0.0153122
ENSSSCT00000002828			Promoter	hypomethylated	0.0153122
ENSSSCT00000012475	SLC38A5	100156039	Promoter & Intragenic	hypomethylated	0.000244141
ENSSSCT00000002836	TDRD9	100522382	Intragenic	hypomethylated	0.000427246
ENSSSCT00000002837			Intragenic	hypomethylated	0.000427246
ENSSSCT00000002843	KIAA0284		Promoter	hypomethylated	0.000976562
ENSSSCT00000002842	UGPP	397008	Promoter	hypomethylated	0.000976562
ENSSSCT00000002908	TRAM2	100157796	Promoter	hypomethylated	0.012207
ENSSSCT00000002917	FBXO9	100152568	Promoter	hypomethylated	0.03125
ENSSSCT00000009491			Promoter	hypomethylated	0.00167274
ENSSSCT00000009492	LETM1	100514302	Promoter	hypomethylated	0.00836182
ENSSSCT00000009495	TMEM129	100513413	Promoter	hypomethylated	0.03125
ENSSSCT00000009497			Promoter	hypomethylated	0.0195312
ENSSSCT00000009522	ADRA2C	733706	Promoter	hypermethylated	0.0362339
ENSSSCT00000009529	JAKMIP1	100520203	Promoter	hypermethylated	0.03125
ENSSSCT00000009534			Intragenic	hypomethylated	0.03125
ENSSSCT00000009539			Intragenic	hypomethylated	0.000305176
ENSSSCT00000021691	U6		Promoter	hypermethylated	0.0245361
ENSSSCT00000009549	LYAR	414404	Promoter	hypomethylated	0.015625
ENSSSCT00000009556	CPEB2	100462674	Intragenic	hypomethylated	0.0245361
ENSSSCT00000009570	NCAPG	100513670	Promoter	hypermethylated	0.0136719
ENSSSCT00000009606			Promoter	hypomethylated	0.000407934
ENSSSCT00000009611	FAM114A1	100525173	Promoter	hypomethylated	0.0390625
ENSSSCT00000009613	KLHL5	100739193	Promoter	hypomethylated	0.0117188
ENSSSCT00000009668			Promoter	hypomethylated	0.0078125
ENSSSCT00000009669	SGCB	100135674	Promoter	hypomethylated	0.0078125
ENSSSCT00000009671	RASL11B	100521670	Promoter	hypomethylated	0.00390625
ENSSSCT00000009746	PPAT	100522503	Promoter	hypomethylated	0.0166016
ENSSSCT00000009745	PAICS	100521281	Promoter	hypomethylated	0.0166016
ENSSSCT00000009747	KIAA1211	100522154	Promoter	hypomethylated	0.00927734
ENSSSCT00000009760	PRDM6	100524509	Promoter	hypomethylated	0.0128632
ENSSSCT00000009766	EPHA5	100511463	Promoter	hypomethylated	0.0318078
ENSSSCT00000009834	NUP54	100512118	Promoter	hypermethylated	0.0195312
ENSSSCT00000009843	SEPT11	100523501	Promoter	hypomethylated	0.00345254
ENSSSCT00000009844	CCNI	100523679	Promoter	hypomethylated	0.00488281
ENSSSCT00000009893	POU4F2	100522504	Promoter	hypermethylated	0.03125
ENSSSCT00000009896	LSM6	100522884	Promoter	hypomethylated	0.0273438
ENSSSCT00000009941	MFSD8	100516866	Promoter	hypermethylated	0.0273438
ENSSSCT00000009940	C4ORF29		Promoter	hypermethylated	0.0273438
ENSSSCT00000009959	BBS7	100521283	Promoter	hypermethylated	0.03125
ENSSSCT00000009996	AP1AR	100513805	Promoter	hypomethylated	0.0195312
ENSSSCT00000010018	LEF1	100170126	Promoter	hypomethylated	0.00790405
ENSSSCT00000010019			Promoter	hypomethylated	0.00790405
ENSSSCT00000010022	SGMS2	100518796	Promoter	hypomethylated	0.015625
ENSSSCT00000010032	TACR3	100521983	Promoter	hypomethylated	0.0078125
ENSSSCT00000010066	SMARCAD1	100515330	Promoter	hypomethylated	0.015625
ENSSSCT00000010085	PIGY	100518264	Promoter	hypomethylated	0.03125
ENSSSCT00000010123	THAP9	100525594	Promoter	hypermethylated	0.0195312
ENSSSCT00000010134			Promoter	hypermethylated	0.0078125
ENSSSCT00000015923			Promoter	hypomethylated	0.0244141
ENSSSCT00000015921	TMEM9B	100517666	Promoter	hypomethylated	0.0244141
ENSSSCT00000015925	SCUBE2	100519613	Intragenic	hypermethylated	0.0103245
ENSSSCT00000015929	TMEM41B	100519436	Promoter	hypermethylated	0.0195312
ENSSSCT00000015936			Promoter	hypermethylated	0.0478516
ENSSSCT00000015982	CCKBR	100625698	Promoter	hypomethylated	0.0478516
ENSSSCT00000015983	FAM160A2	100519503	Promoter	hypermethylated	0.00390625
ENSSSCT00000016170	ATG16L2	100511396	Intragenic	hypomethylated	0.00488281
ENSSSCT00000016178			Promoter	hypomethylated	0.0195312
ENSSSCT00000016180	RAB6A	100625022	Promoter	hypomethylated	0.00170898
ENSSSCT00000016186	UCP3	397116	Promoter	hypomethylated	0.03125
ENSSSCT00000016224	TSKU	100522628	Promoter	hypermethylated	0.00195312
ENSSSCT00000016258	CCDC90B	100518207	Promoter	hypermethylated	0.0273438
ENSSSCT00000016269	PICALM	100519857	Promoter	hypomethylated	0.010498
ENSSSCT00000016276	FZD4	100520319	Promoter	hypomethylated	0.0180664
ENSSSCT00000016294			Promoter	hypermethylated	0.015625
ENSSSCT00000016328	FAM76B	100517546	Promoter	hypermethylated	0.00918579
ENSSSCT00000016339	PGR	396805	Promoter	hypomethylated	0.0238543
ENSSSCT00000016422	REXO2	100522629	Promoter	hypomethylated	0.03125
ENSSSCT00000016446	CEP164	100526179	Intragenic	hypermethylated	0.03125
ENSSSCT00000016486	USP2	100520041	Promoter	hypomethylated	0.0078125
ENSSSCT00000020065	SNORD14		Promoter	hypomethylated	0.00665283
ENSSSCT00000020231	SNORD14		Promoter	hypomethylated	0.00665283
ENSSSCT00000020208			Promoter	hypomethylated	0.00665283
ENSSSCT00000016566	ESAM	100522817	Promoter	hypermethylated	0.0078125
ENSSSCT00000016572	CCDC15	100525001	Promoter	hypomethylated	0.03125
ENSSSCT00000016598	ST3GAL4	396602	Intragenic	hypomethylated	0.03125
ENSSSCT00000016690	FAM133B	100519438	Promoter	hypermethylated	0.015625
ENSSSCT00000016720			Promoter	hypomethylated	0.015625
ENSSSCT00000016726	NP_001026961.1	595121	Promoter	hypomethylated	0.00683594
ENSSSCT00000016745	TWIST1	100516456	Promoter	hypomethylated	0.0150757
ENSSSCT00000016789	FAM185A	100512804	Promoter	hypermethylated	0.03125
ENSSSCT00000016790			Promoter	hypermethylated	0.03125
ENSSSCT00000021207	SNORD24		Promoter	hypomethylated	0.0488281
ENSSSCT00000020537	SNORD77		Promoter	hypomethylated	0.0488281
ENSSSCT00000021350	SNORD77		Promoter	hypomethylated	0.0488281
ENSSSCT00000019824	SNORD74		Promoter	hypomethylated	0.0488281
ENSSSCT00000021239	SNORD47		Promoter	hypomethylated	0.0488281
ENSSSCT00000019753	SNORD81		Promoter	hypomethylated	0.0488281
ENSSSCT00000020664	SNORD78		Promoter	hypomethylated	0.0488281
ENSSSCT00000019928	SNORD79		Promoter	hypomethylated	0.0488281
ENSSSCT00000016878	ZBTB37	100517908	Promoter	hypomethylated	0.0488281
ENSSSCT00000016891	CACYBP	100519266	Promoter	hypomethylated	0.0268555
ENSSSCT00000016896	RFWD2	100520856	Promoter	hypomethylated	0.00244141
ENSSSCT00000016919	CEP350	100621225	Promoter	hypomethylated	0.015625
ENSSSCT00000016935	GLUL	396944	Promoter	hypomethylated	0.000305176
ENSSSCT00000016945	LAMC1	100514785	Promoter	hypomethylated	0.000488281
ENSSSCT00000016955	C1ORF21	100516567	Promoter	hypomethylated	0.000244141
ENSSSCT00000016986	NSL1	100525770	Promoter	hypermethylated	0.015625
ENSSSCT00000016985	TATDN3	100523687	Promoter	hypermethylated	0.015625
ENSSSCT00000016991	TMEM206	100524887	Promoter	hypomethylated	0.0390625
ENSSSCT00000016990	NENF	100525942	Promoter	hypomethylated	0.0390625
ENSSSCT00000017011	G0S2	100624161	Promoter	hypomethylated	0.0390625
ENSSSCT00000019837			Promoter	hypomethylated	0.0390625
ENSSSCT00000017041	SRGAP2	100518625	Intragenic	hypomethylated	0.000488281
ENSSSCT00000013239	SHROOM2	100522965	Intragenic	hypomethylated	0.046875
ENSSSCT00000013243	WWC3	100157216	Intragenic	hypermethylated	0.0390625
ENSSSCT00000013253	PRPS2	100510993	Promoter	hypomethylated	0.0195312
ENSSSCT00000013260	EGFL6	100153585	Promoter	hypomethylated	0.03125
ENSSSCT00000013264	OFD1	100513249	Promoter	hypermethylated	0.03125
ENSSSCT00000013263	TRAPPC2	100513447	Promoter	hypermethylated	0.03125
ENSSSCT00000013288	RBBP7	100519001	Promoter	hypermethylated	0.0012207
ENSSSCT00000013296	SCML2	100519636	Promoter	hypomethylated	0.000244141
ENSSSCT00000013299			Promoter	hypomethylated	0.0352783
ENSSSCT00000013302	MAP7D2	100739061	Promoter	hypomethylated	0.00488281
ENSSSCT00000013305	CNKSR2	100523478	Promoter	hypomethylated	0.000328064
ENSSSCT00000013344	NR0B1	397680	Promoter	hypermethylated	0.00390625
ENSSSCT00000013374			Promoter	hypomethylated	0.00390625
ENSSSCT00000013404	MAOA	414424	Promoter	hypomethylated	0.00315285
ENSSSCT00000013403			Promoter	hypomethylated	0.00315285
ENSSSCT00000013477	IQSEC2	100520058	Promoter	hypomethylated	0.015625
ENSSSCT00000013503	APEX2	100519003	Promoter	hypermethylated	0.03125
ENSSSCT00000013569	CITED1	654297	Promoter	hypomethylated	0.0173123
ENSSSCT00000013573			Promoter	hypomethylated	0.046875
ENSSSCT00000013607			Promoter	hypomethylated	0.015625
ENSSSCT00000013691			Promoter	hypomethylated	0.0390625
ENSSSCT00000013700	TCEAL3	100524295	Promoter	hypomethylated	0.015625
ENSSSCT00000013702			Promoter	hypomethylated	0.03125
ENSSSCT00000013711	FAM199X	100510996	Promoter	hypomethylated	0.015625
ENSSSCT00000013721	CXORF57	100515353	Promoter	hypomethylated	0.015625
ENSSSCT00000013765	ALG13	100523348	Promoter	hypomethylated	0.00976562
ENSSSCT00000013787	ZBTB33	100514145	Promoter	hypomethylated	0.00976562
ENSSSCT00000013788			Promoter	hypomethylated	0.000976562
ENSSSCT00000013854			Promoter	hypermethylated	1.78556e-15
ENSSSCT00000013856			Promoter	hypomethylated	0.00671387
ENSSSCT00000013869			Promoter	hypomethylated	0.00390625
ENSSSCT00000013870		100518170	Promoter	hypomethylated	0.046875
ENSSSCT00000013873		100519756	Promoter	hypomethylated	0.0390625
ENSSSCT00000013931	MTM1	100516892	Intragenic	hypomethylated	0.00195312
ENSSSCT00000013932	MTMR1	100517258	Intragenic	hypomethylated	0.03125
ENSSSCT00000013933	CD99L2	100517448	Promoter	hypomethylated	0.0305176
ENSSSCT00000013951			Promoter	hypomethylated	0.00762939
ENSSSCT00000013952			Intragenic	hypomethylated	0.0078125
ENSSSCT00000013959	ATP2B3	100520061	Promoter	hypomethylated	0.03125
ENSSSCT00000013960	ATP2B2	100625418	Promoter	hypomethylated	0.03125
ENSSSCT00000013969			Promoter	hypomethylated	0.0078125
ENSSSCT00000013971	ABCD1	100519529	Promoter	hypomethylated	0.00117213
ENSSSCT00000013964	BCAP31	100520774	Promoter	hypomethylated	0.00117213
ENSSSCT00000013978			Promoter	hypomethylated	0.000127792
ENSSSCT00000013977	PDZD4	100525676	Promoter	hypomethylated	0.000127792
ENSSSCT00000000008	TRMU	100521087	Promoter	hypermethylated	0.0078125
ENSSSCT00000000400			Promoter	hypomethylated	0.015625
ENSSSCT00000000776	ANO2	100521792	Promoter	hypomethylated	0.03125
ENSSSCT00000001105			Promoter	hypomethylated	0.00390625
ENSSSCT00000001223			Promoter	hypermethylated	0.0371094
ENSSSCT00000001534			Promoter	hypermethylated	0.0195312
ENSSSCT00000001763			Promoter	hypomethylated	0.0390625
ENSSSCT00000001821	GUCA1B	100153876	Promoter	hypermethylated	0.00390625
ENSSSCT00000002352			Promoter	hypermethylated	0.00390625
ENSSSCT00000002638	PROX2	100155976	Promoter	hypermethylated	0.00390625
ENSSSCT00000002965			Promoter	hypomethylated	0.0273438
ENSSSCT00000003093	FBXL8	100523967	Promoter	hypomethylated	0.015625
ENSSSCT00000003759	SLC45A1	100519903	Promoter	hypomethylated	0.03125
ENSSSCT00000004668	HEY2	100152404	Promoter	hypermethylated	0.0136719
ENSSSCT00000004772			Promoter	hypermethylated	0.0234375
ENSSSCT00000005464	SMAD3	397260	Promoter	hypomethylated	0.0390625
ENSSSCT00000005916	TBC1D2	100512084	Promoter	hypermethylated	0.00390625
ENSSSCT00000005930	TXNDC4	100192437	Promoter	hypomethylated	0.015625
ENSSSCT00000006050	ASTN2	100523883	Promoter	hypomethylated	0.0390625
ENSSSCT00000006363	CTDP1	100158188	Promoter	hypermethylated	0.03125
ENSSSCT00000006543			Promoter	hypermethylated	0.00976562
ENSSSCT00000006571			Promoter	hypermethylated	0.0390625
ENSSSCT00000006955	DUSP12	100156895	Promoter	hypermethylated	0.00976562
ENSSSCT00000007133			Promoter	hypomethylated	0.00390625
ENSSSCT00000007225			Promoter	hypermethylated	0.00390625
ENSSSCT00000007312			Promoter	hypermethylated	0.00390625
ENSSSCT00000020010	U6		Promoter	hypermethylated	0.015625
ENSSSCT00000020245	SNORD56		Promoter	hypermethylated	0.00390625
ENSSSCT00000008076			Promoter	hypermethylated	0.0078125
ENSSSCT00000008530			Promoter	hypomethylated	0.00390625
ENSSSCT00000008970			Promoter	hypermethylated	0.0234375
ENSSSCT00000009159			Promoter	hypomethylated	0.0117188
ENSSSCT00000009233	C2ORF61	100522546	Promoter	hypermethylated	0.0078125
ENSSSCT00000009363	AGBL5	100523841	Promoter	hypermethylated	0.0117188
ENSSSCT00000009444			Promoter	hypermethylated	0.0078125
ENSSSCT00000009503	C4ORF48	100515739	Promoter	hypomethylated	0.00585938
ENSSSCT00000009513	MFSD10	100626728	Promoter	hypomethylated	0.00195312
ENSSSCT00000009520	LREAP1	399654	Promoter	hypermethylated	0.0195312
ENSSSCT00000009701			Promoter	hypermethylated	0.015625
ENSSSCT00000009849			Promoter	hypermethylated	0.0117188
ENSSSCT00000009992	ANK2	100512728	Promoter	hypermethylated	0.0117188
ENSSSCT00000010061	C4ORF37	100514305	Promoter	hypermethylated	0.0117188
ENSSSCT00000010249	DCLK1	100623824	Promoter	hypomethylated	0.0234375
ENSSSCT00000010681	ULK1	100151990	Promoter	hypomethylated	0.0273438
ENSSSCT00000010725	OGFOD2	100156543	Promoter	hypermethylated	0.0117188
ENSSSCT00000011025	GSTT1	100153094	Promoter	hypermethylated	0.00976562
ENSSSCT00000011302			Promoter	hypomethylated	0.0078125
ENSSSCT00000011357	GDF2	100519741	Promoter	hypermethylated	0.0273438
ENSSSCT00000011729			Promoter	hypomethylated	0.0390625
ENSSSCT00000011909	TLR5	100144476	Promoter	hypermethylated	0.046875
ENSSSCT00000011953	ELF3	100524949	Promoter	hypermethylated	0.0195312
ENSSSCT00000013480	HSD17B10	100524293	Promoter	hypomethylated	0.0117188
ENSSSCT00000013805	AKAP17A	100513257	Promoter	hypermethylated	0.0273438
ENSSSCT00000014288	FADS1	444995	Promoter	hypermethylated	0.0390625
ENSSSCT00000015406			Promoter	hypermethylated	0.0117188
ENSSSCT00000015654	GFRA3	100515366	Promoter	hypomethylated	0.0195312
ENSSSCT00000016142	RRM1	102166900	Promoter	hypermethylated	0.0136719
ENSSSCT00000016493			Promoter	hypermethylated	0.00390625
ENSSSCT00000016606			Promoter	hypermethylated	0.015625
ENSSSCT00000016632		100620318	Promoter	hypermethylated	0.00390625
ENSSSCT00000016792			Promoter	hypermethylated	0.0273438
ENSSSCT00000017392	ATP5G3	100513629	Promoter	hypermethylated	0.0078125
ENSSSCT00000017942	TRY	100525899	Promoter	hypermethylated	0.0273438
ENSSSCT00000018059			Promoter	hypomethylated	0.03125
ENSSSCT00000018405	ESM1	100739671	Promoter	hypermethylated	0.0390625
ENSSSCT00000018516			Promoter	hypermethylated	0.0078125
ENSSSCT00000019829	U6		Promoter	hypermethylated	0.015625
ENSSSCT00000018955	HSPB9	100524041	Promoter	hypermethylated	0.0273438
ENSSSCT00000019046	ZPBP2	100302699	Promoter	hypermethylated	0.0273438
ENSSSCT00000019111	ANKRD40CL	100626580	Promoter	hypermethylated	0.0195312
ENSSSCT00000000116	PLA2G6	100514711	Promoter	hypermethylated	0.0078125
ENSSSCT00000000731			Promoter	hypomethylated	0.0273438
ENSSSCT00000021684	U6		Promoter	hypomethylated	0.0078125
ENSSSCT00000001522	SLA-8	100135036	Promoter	hypermethylated	0.015625
ENSSSCT00000001844			Promoter	hypermethylated	0.03125
ENSSSCT00000002177	TTF1	100154384	Promoter	hypomethylated	0.00390625
ENSSSCT00000003434	NOVA2	100512786	Promoter	hypomethylated	0.0078125
ENSSSCT00000003478	PLEKHA4	100522871	Promoter	hypomethylated	0.0273438
ENSSSCT00000003484	IZUMO1	100524565	Promoter	hypermethylated	0.0078125
ENSSSCT00000003583			Promoter	hypermethylated	0.00390625
ENSSSCT00000004544	ZC3H12D	100156984	Promoter	hypermethylated	0.0078125
ENSSSCT00000005210	TTBK2	100511488	Promoter	hypermethylated	0.015625
ENSSSCT00000005278	PLCB2	100157641	Promoter	hypermethylated	0.015625
ENSSSCT00000005332	ATP10A	100158162	Promoter	hypermethylated	0.046875
ENSSSCT00000005841	PIGO	100624832	Promoter	hypermethylated	0.0195312
ENSSSCT00000006268	HMCN2	100623602	Promoter	hypermethylated	0.0078125
ENSSSCT00000006647	RRM2B	100157205	Promoter	hypomethylated	0.0390625
ENSSSCT00000006686	CCNE2	100512048	Promoter	hypomethylated	0.0195312
ENSSSCT00000006931	TMCO1	100151809	Promoter	hypermethylated	0.0234375
ENSSSCT00000007217	S100A9	100127489	Promoter	hypomethylated	0.0195312
ENSSSCT00000007789	GZF1	100514928	Promoter	hypermethylated	0.0117188
ENSSSCT00000007912	DUSP15	100525721	Promoter	hypomethylated	0.015625
ENSSSCT00000007935	DNMT3B	100302109	Promoter	hypomethylated	0.00390625
ENSSSCT00000008566	IL4R	397614	Promoter	hypermethylated	0.0390625
ENSSSCT00000008911	EDAR	100526213	Promoter	hypermethylated	0.0078125
ENSSSCT00000009427			Promoter	hypermethylated	0.0195312
ENSSSCT00000010170		100522569	Promoter	hypermethylated	0.0078125
ENSSSCT00000010551	PDLIM2	100737811	Promoter	hypomethylated	0.0078125
ENSSSCT00000010715	RILPL1	100152494	Promoter	hypomethylated	0.00976562
ENSSSCT00000011297	VDAC2	397659	Promoter	hypermethylated	0.0390625
ENSSSCT00000011326			Promoter	hypermethylated	0.00390625
ENSSSCT00000011664	ENO4	100158218	Promoter	hypomethylated	0.0390625
ENSSSCT00000011959			Promoter	hypomethylated	0.0195312
ENSSSCT00000012004	CCL27	445453	Promoter	hypermethylated	0.0117188
ENSSSCT00000012324	ACVR2B	448845	Promoter	hypomethylated	0.03125
ENSSSCT00000012380	KIF15	100512133	Promoter	hypermethylated	0.00585938
ENSSSCT00000013699	TCEAL4	100153499	Promoter	hypomethylated	0.0195312
ENSSSCT00000014155	RIN1	100520715	Promoter	hypomethylated	0.0273438
ENSSSCT00000014163			Promoter	hypomethylated	0.0117188
ENSSSCT00000014236	RASGRP2	100626093	Promoter	hypomethylated	0.015625
ENSSSCT00000014279	TUT1	100516127	Promoter	hypermethylated	0.0117188
ENSSSCT00000014400	YPEL4	100520717	Promoter	hypomethylated	0.00390625
ENSSSCT00000014774	TMEM146	100516061	Promoter	hypermethylated	0.00390625
ENSSSCT00000016435	APOC3	406187	Promoter	hypomethylated	0.00390625
ENSSSCT00000016461	UBE4A	100513674	Promoter	hypermethylated	0.0078125
ENSSSCT00000016597	DCPS	396689	Promoter	hypermethylated	0.0117188
ENSSSCT00000021756	U6		Promoter	hypermethylated	0.0078125
ENSSSCT00000017265			Promoter	hypomethylated	0.0390625
ENSSSCT00000017400	HOXD13	100152793	Promoter	hypomethylated	0.0078125
ENSSSCT00000017919			Promoter	hypermethylated	0.0390625
ENSSSCT00000018103	ASZ1	100516477	Promoter	hypermethylated	0.0195312
ENSSSCT00000018336			Promoter	hypermethylated	0.0390625
ENSSSCT00000018725	UNC13D	100521332	Promoter	hypomethylated	0.00390625
ENSSSCT00000018797			Promoter	hypomethylated	0.0195312
ENSSSCT00000018808			Promoter	hypomethylated	0.0273438
ENSSSCT00000018868			Promoter	hypermethylated	0.046875
ENSSSCT00000019080	COPZ2	100519796	Promoter	hypermethylated	0.00390625
ENSSSCT00000019582	NTN1	733599	Promoter	hypomethylated	0.0234375
ENSSSCT00000000107			Promoter	hypermethylated	0.0117188
ENSSSCT00000000380			Promoter	hypomethylated	0.0273438
ENSSSCT00000000383	CD63	100155929	Promoter	hypermethylated	0.0390625
ENSSSCT00000000465	MBD6	100518908	Promoter	hypomethylated	0.0078125
ENSSSCT00000021009	U1		Promoter	hypermethylated	0.015625
ENSSSCT00000000564	NAP1L1	100524086	Promoter	hypermethylated	0.0078125
ENSSSCT00000001065	PANX2	100519315	Promoter	hypomethylated	0.0195312
ENSSSCT00000001111	F13A1	100153504	Promoter	hypomethylated	0.015625
ENSSSCT00000001193	FAM65B	100154661	Promoter	hypermethylated	0.0390625
ENSSSCT00000001487			Promoter	hypomethylated	0.0390625
ENSSSCT00000001513	SPR1	396560	Promoter	hypomethylated	0.0136719
ENSSSCT00000001865	CRIP3	100154285	Promoter	hypermethylated	0.0390625
ENSSSCT00000001966			Promoter	hypermethylated	0.0488281
ENSSSCT00000002572	CCDC177	102160932	Promoter	hypermethylated	0.0390625
ENSSSCT00000002630	NPC2	397410	Promoter	hypomethylated	0.0136719
ENSSSCT00000002993		100519489	Promoter	hypermethylated	0.0078125
ENSSSCT00000003115	GPR56	100515029	Promoter	hypomethylated	0.0078125
ENSSSCT00000003573	JOSD2	100627842	Promoter	hypomethylated	0.0136719
ENSSSCT00000003795	FBXO44	100736592	Promoter	hypomethylated	0.0078125
ENSSSCT00000003881	CAPZB	100134958	Promoter	hypermethylated	0.00390625
ENSSSCT00000021471			Promoter	hypermethylated	0.0390625
ENSSSCT00000005263	GCHFR	100153745	Promoter	hypermethylated	0.0195312
ENSSSCT00000006061	TRAF1	100627029	Promoter	hypermethylated	0.0390625
ENSSSCT00000006299			Promoter	hypermethylated	0.015625
ENSSSCT00000006450			Promoter	hypomethylated	0.0078125
ENSSSCT00000006457			Promoter	hypermethylated	0.00390625
ENSSSCT00000006594			Promoter	hypermethylated	0.0195312
ENSSSCT00000006904	TBX19	100151956	Promoter	hypermethylated	0.00390625
ENSSSCT00000007497	PRPF38B	100154667	Promoter	hypermethylated	0.0078125
ENSSSCT00000007814	PANK2	100520054	Promoter	hypermethylated	0.03125
ENSSSCT00000007950	SNTA1	100151843	Promoter	hypomethylated	0.0273438
ENSSSCT00000008036	KIAA1755	100516472	Promoter	hypomethylated	0.0078125
ENSSSCT00000008538	PRR14	100514519	Promoter	hypermethylated	0.0078125
ENSSSCT00000009109	VAX2	100739541	Promoter	hypermethylated	0.015625
ENSSSCT00000009146	PNO1	100515308	Promoter	hypermethylated	0.00585938
ENSSSCT00000009359	ABHD1	100525041	Promoter	hypermethylated	0.0273438
ENSSSCT00000010336	TNFSF11	100037976	Promoter	hypomethylated	0.0195312
ENSSSCT00000010497			Promoter	hypermethylated	0.00390625
ENSSSCT00000010621			Promoter	hypermethylated	0.0078125
ENSSSCT00000020256			Promoter	hypomethylated	0.0078125
ENSSSCT00000011346	MMRN2	100155963	Promoter	hypermethylated	0.0078125
ENSSSCT00000011467	RBP4	397124	Promoter	hypomethylated	0.0195312
ENSSSCT00000011761	FAM196A	100157876	Promoter	hypermethylated	0.00195312
ENSSSCT00000011945			Promoter	hypermethylated	0.00390625
ENSSSCT00000012693	TRH	100513309	Promoter	hypermethylated	0.0078125
ENSSSCT00000012810	TM4SF18	100522214	Promoter	hypomethylated	0.03125
ENSSSCT00000013053	SLC35A5	100516761	Promoter	hypermethylated	0.0390625
ENSSSCT00000013536	ARR3	397622	Promoter	hypomethylated	0.00390625
ENSSSCT00000013938			Promoter	hypomethylated	0.0488281
ENSSSCT00000014070	CCND1	100738589	Promoter	hypomethylated	0.0078125
ENSSSCT00000014103	CABP2	100525556	Promoter	hypomethylated	0.00195312
ENSSSCT00000014328			Promoter	hypomethylated	0.0078125
ENSSSCT00000014447	KBTBD4	100511244	Promoter	hypermethylated	0.0117188
ENSSSCT00000014457	SPI1	414912	Promoter	hypomethylated	0.00390625
ENSSSCT00000014630	SPON1	100516954	Promoter	hypermethylated	0.00390625
ENSSSCT00000015163			Promoter	hypomethylated	0.0078125
ENSSSCT00000015348			Promoter	hypermethylated	0.0371094
ENSSSCT00000015675	C5ORF65	100522667	Promoter	hypomethylated	0.00195312
ENSSSCT00000015822		100524074	Promoter	hypomethylated	0.03125
ENSSSCT00000015919	RPL27A	100517228	Promoter	hypermethylated	0.00585938
ENSSSCT00000016496			Promoter	hypermethylated	0.015625
ENSSSCT00000017364	DCAF17	100156199	Promoter	hypermethylated	0.0273438
ENSSSCT00000017633	PLCD4	397119	Promoter	hypomethylated	0.03125
ENSSSCT00000017777			Promoter	hypermethylated	0.0195312
ENSSSCT00000017837			Promoter	hypomethylated	0.00195312
ENSSSCT00000018225	OGDH	100515636	Promoter	hypermethylated	0.00390625
ENSSSCT00000018400			Promoter	hypomethylated	0.0273438
ENSSSCT00000018554	ADRA1B	100519931	Promoter	hypomethylated	0.0195312
ENSSSCT00000018665	ENDOV	100525249	Promoter	hypermethylated	0.0488281
ENSSSCT00000018912	C17ORF105	100516035	Promoter	hypermethylated	0.0078125
ENSSSCT00000019197	MKS1	100514538	Promoter	hypermethylated	0.0234375
ENSSSCT00000019610	DNAH9	100518397	Promoter	hypermethylated	0.0371094
ENSSSCT00000020320			Promoter	hypermethylated	0.0078125
ENSSSCT00000000087	ENTHD1	100519254	Promoter	hypermethylated	0.00390625
ENSSSCT00000000113	CSNK1E	100523244	Promoter	hypomethylated	0.0273438
ENSSSCT00000000485			Promoter	hypomethylated	0.0078125
ENSSSCT00000000652	MGP	397206	Promoter	hypermethylated	0.015625
ENSSSCT00000001923	SLC25A27	100157774	Promoter	hypermethylated	0.00390625
ENSSSCT00000001998	KIAA1199	100738461	Promoter	hypermethylated	0.0117188
ENSSSCT00000002375			Promoter	hypomethylated	0.00195312
ENSSSCT00000002561			Promoter	hypermethylated	0.015625
ENSSSCT00000020731			Promoter	hypermethylated	0.015625
ENSSSCT00000003097	GOT2	396968	Promoter	hypermethylated	0.015625
ENSSSCT00000003553	FUZ	100520080	Promoter	hypermethylated	0.0117188
ENSSSCT00000004050	MACF1	106504077	Promoter	hypomethylated	0.0195312
ENSSSCT00000004307	CYP4A21	403327	Promoter	hypomethylated	0.0078125
ENSSSCT00000005297			Promoter	hypermethylated	0.0117188
ENSSSCT00000005787	PTAR1	100153489	Promoter	hypermethylated	0.0195312
ENSSSCT00000006066			Promoter	hypermethylated	0.00390625
ENSSSCT00000006150	WDR38	100154489	Promoter	hypermethylated	0.0078125
ENSSSCT00000006406	EGFL7	100511434	Promoter	hypomethylated	0.0078125
ENSSSCT00000006522	FAM135B	100155271	Promoter	hypermethylated	0.015625
ENSSSCT00000006629	DPYS	100156500	Promoter	hypomethylated	0.0273438
ENSSSCT00000006761	HIF1AN	100155854	Promoter	hypermethylated	0.015625
ENSSSCT00000007299			Promoter	hypermethylated	0.015625
ENSSSCT00000007792			Promoter	hypermethylated	0.0078125
ENSSSCT00000007866	SDCBP2	100513633	Promoter	hypermethylated	0.0234375
ENSSSCT00000008105	WFDC2	396987	Promoter	hypomethylated	0.0390625
ENSSSCT00000008165		100524118	Promoter	hypermethylated	0.015625
ENSSSCT00000008262	C20ORF177		Promoter	hypermethylated	0.0273438
ENSSSCT00000008280			Promoter	hypermethylated	0.0273438
ENSSSCT00000008309			Promoter	hypermethylated	0.0195312
ENSSSCT00000008324	BETA-ACTIN	414396	Promoter	hypomethylated	0.0078125
ENSSSCT00000008526			Promoter	hypermethylated	0.0390625
ENSSSCT00000008584			Promoter	hypermethylated	0.0117188
ENSSSCT00000008658	CIITA	106509697	Promoter	hypermethylated	0.046875
ENSSSCT00000009056	CCDC142	100513008	Promoter	hypermethylated	0.0078125
ENSSSCT00000009449	TAF1B	397176	Promoter	hypermethylated	0.0234375
ENSSSCT00000010354	PCDH17	100157362	Promoter	hypomethylated	0.0195312
ENSSSCT00000010844			Promoter	hypermethylated	0.0117188
ENSSSCT00000011146	TTC13	100157092	Promoter	hypomethylated	0.0390625
ENSSSCT00000011158	RAB4A	100154662	Promoter	hypomethylated	0.0117188
ENSSSCT00000011234			Promoter	hypermethylated	0.0195312
ENSSSCT00000011555	BTRC	100157842	Promoter	hypermethylated	0.00585938
ENSSSCT00000011745	NKX1-1	100157253	Promoter	hypomethylated	0.0371094
ENSSSCT00000011950			Promoter	hypomethylated	0.03125
ENSSSCT00000012228	ZMYND11	100523014	Promoter	hypermethylated	0.0078125
ENSSSCT00000012393	CXCR6	414376	Promoter	hypermethylated	0.0117188
ENSSSCT00000012406	NBEAL2	100517371	Promoter	hypermethylated	0.00390625
ENSSSCT00000012532	ITIH3	100157235	Promoter	hypermethylated	0.03125
ENSSSCT00000012876	USP13	100524109	Promoter	hypermethylated	0.00390625
ENSSSCT00000012912	FETUB	100517609	Promoter	hypermethylated	0.0078125
ENSSSCT00000013010			Promoter	hypermethylated	0.03125
ENSSSCT00000020747			Promoter	hypermethylated	0.03125
ENSSSCT00000014064			Promoter	hypermethylated	0.0195312
ENSSSCT00000014098		100525027	Promoter	hypomethylated	0.0195312
ENSSSCT00000014149	PELI3	100519073	Promoter	hypomethylated	0.00390625
ENSSSCT00000014289	FADS2	444997	Promoter	hypomethylated	0.0234375
ENSSSCT00000014298			Promoter	hypomethylated	0.0078125
ENSSSCT00000014649	SBF2	100521123	Promoter	hypomethylated	0.03125
ENSSSCT00000014678	PLK5	100523719	Promoter	hypomethylated	0.0117188
ENSSSCT00000015118		100524789	Promoter	hypomethylated	0.00390625
ENSSSCT00000015267			Promoter	hypomethylated	0.0117188
ENSSSCT00000015312	MGAT4B	100521073	Promoter	hypomethylated	0.00390625
ENSSSCT00000015531	KCNN2	100519705	Promoter	hypomethylated	0.0078125
ENSSSCT00000016138		100737070	Promoter	hypomethylated	0.0273438
ENSSSCT00000016310	PANX1	100738603	Promoter	hypermethylated	0.03125
ENSSSCT00000016725	TMEM106B	100512621	Promoter	hypermethylated	0.0195312
ENSSSCT00000016975	PTPN14	100521211	Promoter	hypermethylated	0.00390625
ENSSSCT00000017140			Promoter	hypermethylated	0.0390625
ENSSSCT00000017281	KCNJ3	396586	Promoter	hypomethylated	0.0273438
ENSSSCT00000017395	KIAA1715	100514196	Promoter	hypermethylated	0.0117188
ENSSSCT00000017504	COQ10B	100152647	Promoter	hypermethylated	0.0390625
ENSSSCT00000017817			Promoter	hypomethylated	0.0390625
ENSSSCT00000018239	C7ORF44	100516709	Promoter	hypermethylated	0.0078125
ENSSSCT00000018268	TRIO	100518698	Promoter	hypermethylated	0.0390625
ENSSSCT00000018683	TBC1D16	100511401	Promoter	hypomethylated	0.0195312
ENSSSCT00000019034	CSF3	396839	Promoter	hypomethylated	0.0390625
ENSSSCT00000019054	PNMT	100144479	Promoter	hypomethylated	0.0488281
ENSSSCT00000019210	RAD51C	100518577	Promoter	hypermethylated	0.0195312
ENSSSCT00000000131	LGALS1	414915	Promoter	hypermethylated	0.0371094
ENSSSCT00000000254	KRT82	100523843	Promoter	hypermethylated	0.0195312
ENSSSCT00000000822	CACNA2D4	100620898	Promoter	hypomethylated	0.0078125
ENSSSCT00000000824	LRTM2	100514647	Promoter	hypomethylated	0.0078125
ENSSSCT00000001106			Promoter	hypermethylated	0.00585938
ENSSSCT00000001514	CCHCR1	100153563	Promoter	hypermethylated	0.00195312
ENSSSCT00000001762	MDGA1	397529	Promoter	hypermethylated	0.00585938
ENSSSCT00000002736	PRIMA1	100736980	Promoter	hypomethylated	0.0136719
ENSSSCT00000003090	TMEM208	100523188	Promoter	hypomethylated	0.00976562
ENSSSCT00000003291	CAPN12	100517656	Promoter	hypermethylated	0.0234375
ENSSSCT00000003751	TNFRSF25	100516201	Promoter	hypermethylated	0.0117188
ENSSSCT00000003859	RSG1	100521799	Promoter	hypermethylated	0.0078125
ENSSSCT00000004002			Promoter	hypermethylated	0.0078125
ENSSSCT00000004020			Promoter	hypermethylated	0.00390625
ENSSSCT00000021354			Promoter	hypermethylated	0.03125
ENSSSCT00000004308	CYP4B1	100523909	Promoter	hypermethylated	0.0273438
ENSSSCT00000005129	HDC	100156724	Promoter	hypermethylated	0.0390625
ENSSSCT00000005863	C9ORF128	100517872	Promoter	hypermethylated	0.0488281
ENSSSCT00000006609			Promoter	hypermethylated	0.00195312
ENSSSCT00000020808			Promoter	hypomethylated	0.0390625
ENSSSCT00000007270	TNFAIP8L2	100155916	Promoter	hypermethylated	0.015625
ENSSSCT00000007419	FAM19A3	100153582	Promoter	hypermethylated	0.046875
ENSSSCT00000007683			Promoter	hypermethylated	0.0390625
ENSSSCT00000007953	E2F1	100153846	Promoter	hypermethylated	0.015625
ENSSSCT00000007963	AHCY	497050	Promoter	hypermethylated	0.0078125
ENSSSCT00000008185	ATP9A	100136901	Promoter	hypomethylated	0.00390625
ENSSSCT00000008211			Promoter	hypomethylated	0.0371094
ENSSSCT00000008777	LMF1	100520185	Promoter	hypermethylated	0.0136719
ENSSSCT00000009099	EMX1	100521187	Promoter	hypomethylated	0.0078125
ENSSSCT00000009274			Promoter	hypermethylated	0.00390625
ENSSSCT00000010919	TPST2	100154448	Promoter	hypermethylated	0.00976562
ENSSSCT00000010942	CABP7	100738645	Promoter	hypomethylated	0.00195312
ENSSSCT00000011008	RTDR1	100157115	Promoter	hypomethylated	0.00390625
ENSSSCT00000011136	DISC1	100156849	Promoter	hypermethylated	0.0488281
ENSSSCT00000011344	SNCG	100125343	Promoter	hypomethylated	0.0390625
ENSSSCT00000011850	HHIPL2	100520262	Promoter	hypermethylated	0.0195312
ENSSSCT00000013418			Promoter	hypermethylated	0.0078125
ENSSSCT00000013784			Promoter	hypermethylated	0.0273438
ENSSSCT00000014222	SAC3D1	100519293	Promoter	hypermethylated	0.0195312
ENSSSCT00000014920	MRPL4	100511369	Promoter	hypermethylated	0.0195312
ENSSSCT00000015874			Promoter	hypomethylated	0.0390625
ENSSSCT00000021739	CoTC_ribozyme		Promoter	hypermethylated	0.0078125
ENSSSCT00000016130			Promoter	hypermethylated	0.0078125
ENSSSCT00000016992	PPP2R5A	100101925	Promoter	hypomethylated	0.0273438
ENSSSCT00000017009			Promoter	hypermethylated	0.0273438
ENSSSCT00000017469	ORMDL1	100155491	Promoter	hypermethylated	0.015625
ENSSSCT00000017489			Promoter	hypermethylated	0.0078125
ENSSSCT00000017519	KCTD18	100523334	Promoter	hypermethylated	0.0273438
ENSSSCT00000017610	FN1	397620	Promoter	hypomethylated	0.0390625
ENSSSCT00000017716			Promoter	hypermethylated	0.0117188
ENSSSCT00000017717	SPATA3	100153399	Promoter	hypermethylated	0.0117188
ENSSSCT00000017812			Promoter	hypomethylated	0.0117188
ENSSSCT00000018007			Promoter	hypermethylated	0.00390625
ENSSSCT00000021238	U6		Promoter	hypermethylated	0.00390625
ENSSSCT00000018418	PPAP2A	100515451	Promoter	hypermethylated	0.0488281
ENSSSCT00000018923	AOC2	100520513	Promoter	hypermethylated	0.0273438
ENSSSCT00000019334	FOXN1	100625164	Promoter	hypermethylated	0.00195312
ENSSSCT00000000284	ESPL1	100153121	Promoter	hypomethylated	0.03125
ENSSSCT00000000382			Promoter	hypermethylated	0.015625
ENSSSCT00000000730			Promoter	hypomethylated	0.0273438
ENSSSCT00000001358	RNF39	100141418	Promoter	hypomethylated	0.00390625
ENSSSCT00000020888	U1		Promoter	hypomethylated	0.0195312
ENSSSCT00000002396	TEP1	100152287	Promoter	hypomethylated	0.0390625
ENSSSCT00000002583		100525409	Promoter	hypomethylated	0.015625
ENSSSCT00000002674	ISM2	100518382	Promoter	hypermethylated	0.0117188
ENSSSCT00000002691			Promoter	hypermethylated	0.0195312
ENSSSCT00000002960	CRISPLD2	100625354	Promoter	hypermethylated	0.0390625
ENSSSCT00000003035	PHLPP2	100626286	Promoter	hypermethylated	0.03125
ENSSSCT00000003474	GRIN2D	100521797	Promoter	hypomethylated	0.00390625
ENSSSCT00000003582			Promoter	hypomethylated	0.00390625
ENSSSCT00000003705			Promoter	hypomethylated	0.00390625
ENSSSCT00000004126	DSC1	100515669	Promoter	hypermethylated	0.00390625
ENSSSCT00000004134			Promoter	hypermethylated	0.0117188
ENSSSCT00000004254	TTC22	100620707	Promoter	hypomethylated	0.046875
ENSSSCT00000004299			Promoter	hypomethylated	0.0273438
ENSSSCT00000004315	DMBX1	100524381	Promoter	hypomethylated	0.03125
ENSSSCT00000004840	SOBP	100521699	Promoter	hypomethylated	0.0234375
ENSSSCT00000004853	SESN1	100523876	Promoter	hypermethylated	0.00390625
ENSSSCT00000005214	STARD9	100628176	Promoter	hypermethylated	0.03125
ENSSSCT00000005488	LRRC49	100154470	Promoter	hypermethylated	0.0078125
ENSSSCT00000006065			Promoter	hypermethylated	0.00390625
ENSSSCT00000015782	PPARGC1B	100329221	Promoter & Intragenic	hypermethylated	0.00244141
ENSSSCT00000006331	SOHLH1	100519291	Promoter	hypomethylated	0.00390625
ENSSSCT00000006485	SLC39A4	100156896	Promoter	hypermethylated	0.0273438
ENSSSCT00000007303	SF3B4	100157814	Promoter	hypermethylated	0.0273438
ENSSSCT00000007317	PDE4DIP	100156977	Promoter	hypomethylated	0.0078125
ENSSSCT00000007389	NHLH2	100152544	Promoter	hypomethylated	0.00390625
ENSSSCT00000007545	ABCA4	100155583	Promoter	hypermethylated	0.015625
ENSSSCT00000007558	GFI1	110260381	Promoter	hypomethylated	0.0195312
ENSSSCT00000007805	ACSS1	100154828	Promoter	hypomethylated	0.00390625
ENSSSCT00000008208	C17H20ORF106	100134988	Promoter	hypermethylated	0.03125
ENSSSCT00000022150	SCARNA20		Promoter	hypermethylated	0.0078125
ENSSSCT00000008524			Promoter	hypermethylated	0.0234375
ENSSSCT00000009155			Promoter	hypermethylated	0.03125
ENSSSCT00000009691	MAP9	100512295	Promoter	hypermethylated	0.0390625
ENSSSCT00000009718	ETFDH	100515785	Promoter	hypomethylated	0.0195312
ENSSSCT00000010373	KLF5	100038005	Promoter	hypermethylated	0.00390625
ENSSSCT00000010510	SYK	100125540	Promoter	hypermethylated	0.0117188
ENSSSCT00000010543			Promoter	hypomethylated	0.03125
ENSSSCT00000011057	AIFM3	100525540	Promoter	hypomethylated	0.0195312
ENSSSCT00000011337			Promoter	hypomethylated	0.00390625
ENSSSCT00000011620	DUSP5	100157144	Promoter	hypermethylated	0.0390625
ENSSSCT00000011811	NDUFAB1	100312976	Promoter	hypermethylated	0.00390625
ENSSSCT00000011855	BROX	100520628	Promoter	hypermethylated	0.0136719
ENSSSCT00000011872	ENAH	100525245	Promoter	hypermethylated	0.0117188
ENSSSCT00000012973	SLC12A8	100623914	Promoter	hypermethylated	0.015625
ENSSSCT00000014068	FGF19	100518950	Promoter	hypomethylated	0.00390625
ENSSSCT00000014075			Promoter	hypomethylated	0.03125
ENSSSCT00000014734			Promoter	hypermethylated	0.0195312
ENSSSCT00000014845	CCL25	448799	Promoter	hypomethylated	0.00390625
ENSSSCT00000015275			Promoter	hypermethylated	0.0078125
ENSSSCT00000015672			Promoter	hypermethylated	0.00390625
ENSSSCT00000015960			Promoter	hypermethylated	0.0078125
ENSSSCT00000016981	ANGEL2	100523200	Promoter	hypomethylated	0.0234375
ENSSSCT00000017399			Promoter	hypermethylated	0.0390625
ENSSSCT00000017403	HOXD9	100517431	Promoter	hypermethylated	0.0390625
ENSSSCT00000017628			Promoter	hypomethylated	0.015625
ENSSSCT00000017739	EFHD1	100153398	Promoter	hypomethylated	0.0117188
ENSSSCT00000018860		100626147	Promoter	hypomethylated	0.0078125
ENSSSCT00000019181	MSI2	100737226	Promoter	hypermethylated	0.03125
ENSSSCT00000000751			Promoter	hypomethylated	0.00195312
ENSSSCT00000000970	SLC25A3	100302698	Promoter	hypermethylated	0.00390625
ENSSSCT00000001485			Promoter	hypermethylated	0.00976562
ENSSSCT00000001746	CPNE5	100152591	Promoter	hypomethylated	0.00976562
ENSSSCT00000001986	RASGRF1	100157221	Promoter	hypomethylated	0.0195312
ENSSSCT00000002579		100514528	Promoter	hypomethylated	0.00390625
ENSSSCT00000002715	TRIP11	100154452	Promoter	hypermethylated	0.0273438
ENSSSCT00000002823	DIO3	414378	Promoter	hypermethylated	0.0136719
ENSSSCT00000003031			Promoter	hypermethylated	0.00390625
ENSSSCT00000003072	FAM65A	100522138	Promoter	hypomethylated	0.00390625
ENSSSCT00000003131	IRX6	100518430	Promoter	hypermethylated	0.0273438
ENSSSCT00000003222	NFKBID	100524441	Promoter	hypomethylated	0.0273438
ENSSSCT00000003317	SEPW1	100307053	Promoter	hypermethylated	0.0117188
ENSSSCT00000003755	DNAJC11	100518845	Promoter	hypomethylated	0.03125
ENSSSCT00000003832	PDPN	100738269	Promoter	hypermethylated	0.0273438
ENSSSCT00000003856	FAM131C	100521274	Promoter	hypomethylated	0.03125
ENSSSCT00000003880	CAPZB	100134958	Promoter	hypermethylated	0.00390625
ENSSSCT00000003997	PEF1	100520792	Promoter	hypomethylated	0.00390625
ENSSSCT00000019869			Promoter	hypermethylated	0.0195312
ENSSSCT00000004501	IPCEF1	100737172	Promoter	hypomethylated	0.046875
ENSSSCT00000005262	C15ORF62	100519405	Promoter	hypomethylated	0.0195312
ENSSSCT00000005895	EXOSC3	100152421	Promoter	hypermethylated	0.0390625
ENSSSCT00000006663	VPS13B	100157602	Promoter	hypermethylated	0.00390625
ENSSSCT00000007117	RAB25	100152692	Promoter	hypomethylated	0.0136719
ENSSSCT00000007215			Promoter	hypermethylated	0.0195312
ENSSSCT00000020453			Promoter	hypermethylated	0.0195312
ENSSSCT00000007361	HAO2	100522133	Promoter	hypermethylated	0.0136719
ENSSSCT00000007542	SLC44A3	100625692	Promoter	hypermethylated	0.015625
ENSSSCT00000007682	AGPAT6	100152836	Promoter	hypermethylated	0.0390625
ENSSSCT00000008306			Promoter	hypomethylated	0.0195312
ENSSSCT00000008440			Promoter	hypomethylated	0.0390625
ENSSSCT00000008592	SDR42E2	100737047	Promoter	hypermethylated	0.0390625
ENSSSCT00000008716	DNASE1	397051	Promoter	hypermethylated	0.0371094
ENSSSCT00000008799	C16ORF42	100515431	Promoter	hypermethylated	0.0078125
ENSSSCT00000008832			Promoter	hypomethylated	0.0390625
ENSSSCT00000009356			Promoter	hypermethylated	0.015625
ENSSSCT00000009519			Promoter	hypermethylated	0.0234375
ENSSSCT00000009528	C4orf50		Promoter	hypermethylated	0.0390625
ENSSSCT00000009621	RHOH	100513215	Promoter	hypermethylated	0.00390625
ENSSSCT00000010000	ENPEP	397080	Promoter	hypermethylated	0.00195312
ENSSSCT00000010695	AACS	100156545	Promoter	hypomethylated	0.015625
ENSSSCT00000010743	BCL7A	100736875	Promoter	hypermethylated	0.00390625
ENSSSCT00000010804			Promoter	hypomethylated	0.00390625
ENSSSCT00000011019	SNRPD3	100153480	Promoter	hypomethylated	0.00390625
ENSSSCT00000011100			Promoter	hypomethylated	0.0234375
ENSSSCT00000011558	FBXW4	100157051	Promoter	hypomethylated	0.00390625
ENSSSCT00000011669			Promoter	hypermethylated	0.0390625
ENSSSCT00000012000			Promoter	hypomethylated	0.0390625
ENSSSCT00000012314			Promoter	hypomethylated	0.00195312
ENSSSCT00000012435	TREX1	100155669	Promoter	hypomethylated	0.00390625
ENSSSCT00000012481	HYAL3	404696	Promoter	hypermethylated	0.0195312
ENSSSCT00000012811	TM4SF18	100522214	Promoter	hypomethylated	0.03125
ENSSSCT00000013028	TEX55	100511595	Promoter	hypermethylated	0.0078125
ENSSSCT00000013138	HSPA13	100152073	Promoter	hypomethylated	0.0078125
ENSSSCT00000013247	ARHGAP6	100524780	Promoter	hypomethylated	0.0488281
ENSSSCT00000013427	CFP	100522293	Promoter	hypomethylated	0.0390625
ENSSSCT00000013580			Promoter	hypermethylated	0.0273438
ENSSSCT00000013737			Promoter	hypermethylated	0.00585938
ENSSSCT00000013909			Promoter	hypomethylated	0.00390625
ENSSSCT00000014071			Promoter	hypomethylated	0.0078125
ENSSSCT00000014161	PACS1	100521836	Promoter	hypomethylated	0.00390625
ENSSSCT00000014227	PPP2R5B	100516242	Promoter	hypomethylated	0.0488281
ENSSSCT00000015750	LARS	100525981	Promoter	hypermethylated	0.0078125
ENSSSCT00000016373	KDELC2	100512977	Promoter	hypomethylated	0.00976562
ENSSSCT00000016940	RGS16	397544	Promoter	hypomethylated	0.00390625
ENSSSCT00000017215	ADAM32	100525542	Promoter	hypermethylated	0.00390625
ENSSSCT00000017796	TRAF3IP1	100623859	Promoter	hypermethylated	0.0078125
ENSSSCT00000017962	MKRN1	100514261	Promoter	hypermethylated	0.0195312
ENSSSCT00000018620	PAPD7	100517864	Promoter	hypermethylated	0.0078125
ENSSSCT00000018625	ARSJ	102163304	Promoter	hypermethylated	0.00390625
ENSSSCT00000018959	TTC25	100525074	Promoter	hypermethylated	0.00390625
ENSSSCT00000019036			Promoter	hypermethylated	0.0234375
ENSSSCT00000019178	ORF		Promoter	hypermethylated	0.00390625
ENSSSCT00000019192	EPX	100514365	Promoter	hypermethylated	0.00390625
ENSSSCT00000019639	ALDH3A1	100526075	Promoter	hypermethylated	0.0234375
ENSSSCT00000001098	TUBB2A	100153507	Promoter	hypomethylated	0.0117188
ENSSSCT00000001124			Promoter	hypermethylated	0.00390625
ENSSSCT00000001523	SLA-8	100135036	Promoter	hypermethylated	0.015625
ENSSSCT00000001582	EGFL8	100144521	Promoter	hypomethylated	0.00390625
ENSSSCT00000001707	UHRF1BP1	100152610	Promoter	hypomethylated	0.0390625
ENSSSCT00000002036	FURIN	100156882	Promoter	hypermethylated	0.015625
ENSSSCT00000002042	UROC1	100157217	Promoter	hypomethylated	0.0273438
ENSSSCT00000002043	ZXDC	100156021	Promoter	hypomethylated	0.0078125
ENSSSCT00000002677	ADCK1	100154765	Promoter	hypermethylated	0.0390625
ENSSSCT00000002841			Promoter	hypomethylated	0.00390625
ENSSSCT00000003098			Promoter	hypermethylated	0.00390625
ENSSSCT00000003164	LRP3	100524868	Promoter	hypomethylated	0.0390625
ENSSSCT00000003209	HAUS5	100520247	Promoter	hypermethylated	0.0273438
ENSSSCT00000003230			Promoter	hypomethylated	0.0273438
ENSSSCT00000003465	CRX	100520079	Promoter	hypermethylated	0.03125
ENSSSCT00000003492	CA11	445526	Promoter	hypomethylated	0.00390625
ENSSSCT00000003820	AADACL4	100515144	Promoter	hypermethylated	0.0195312
ENSSSCT00000003864	CROCC	100523612	Promoter	hypomethylated	0.00390625
ENSSSCT00000003945	PAQR7	396558	Promoter	hypermethylated	0.0273438
ENSSSCT00000004568	FUCA2	100154940	Promoter	hypermethylated	0.00585938
ENSSSCT00000005055	RORA	100156637	Promoter	hypermethylated	0.0078125
ENSSSCT00000005244	RPAP1	100152008	Promoter	hypermethylated	0.0078125
ENSSSCT00000005301	AQR	100738040	Promoter	hypermethylated	0.015625
ENSSSCT00000005475	ANP32A	100155298	Promoter	hypermethylated	0.0390625
ENSSSCT00000005651	PLAA	100511733	Promoter	hypermethylated	0.0078125
ENSSSCT00000006183	ST6GALNAC6	100523532	Promoter	hypomethylated	0.0273438
ENSSSCT00000021175			Promoter	hypermethylated	0.0078125
ENSSSCT00000006398			Promoter	hypomethylated	0.00390625
ENSSSCT00000006489	FBXL6	100153245	Promoter	hypomethylated	0.0136719
ENSSSCT00000021382	U1		Promoter	hypermethylated	0.015625
ENSSSCT00000007677	ADAM3A	100048948	Promoter	hypermethylated	0.0078125
ENSSSCT00000007710			Promoter	hypomethylated	0.03125
ENSSSCT00000007900			Promoter	hypermethylated	0.03125
ENSSSCT00000008505	PYCARD	100522011	Promoter	hypermethylated	0.0195312
ENSSSCT00000008563	KIAA0556	102167376	Promoter	hypermethylated	0.015625
ENSSSCT00000008651	ZC3H7A	100517644	Promoter	hypermethylated	0.0078125
ENSSSCT00000008661	TEKT5	100620428	Promoter	hypermethylated	0.015625
ENSSSCT00000008807			Promoter	hypermethylated	0.0390625
ENSSSCT00000008815	MLST8	100738908	Promoter	hypermethylated	0.03125
ENSSSCT00000009018	USP39	100523728	Promoter	hypermethylated	0.0273438
ENSSSCT00000009153	RAB1A	595116	Promoter	hypermethylated	0.0078125
ENSSSCT00000009682			Promoter	hypermethylated	0.00390625
ENSSSCT00000010058	ADH5	100513555	Promoter	hypomethylated	0.0136719
ENSSSCT00000010353	PCDH8	100155738	Promoter	hypermethylated	0.0195312
ENSSSCT00000010422	MBNL2	100519915	Promoter	hypermethylated	0.00390625
ENSSSCT00000010694			Promoter	hypermethylated	0.03125
ENSSSCT00000010880			Promoter	hypomethylated	0.0117188
ENSSSCT00000011009	RAB36	100519392	Promoter	hypermethylated	0.015625
ENSSSCT00000011069	KLHL22	100156352	Promoter	hypermethylated	0.00390625
ENSSSCT00000012208		100738535	Promoter	hypermethylated	0.0078125
ENSSSCT00000012657	BRK1	100522899	Promoter	hypomethylated	0.0273438
ENSSSCT00000012660	GHRL	396728	Promoter	hypomethylated	0.0195312
ENSSSCT00000013291			Promoter	hypermethylated	0.0078125
ENSSSCT00000013362		100521702	Promoter	hypermethylated	0.00390625
ENSSSCT00000013470		100523107	Promoter	hypomethylated	0.00390625
ENSSSCT00000013732			Promoter	hypomethylated	0.0273438
ENSSSCT00000013929			Promoter	hypomethylated	0.00390625
ENSSSCT00000013976	SSR4	100523300	Promoter	hypermethylated	0.0195312
ENSSSCT00000014112	PTPRCAP	100511860	Promoter	hypomethylated	0.015625
ENSSSCT00000015200			Promoter	hypomethylated	0.03125
ENSSSCT00000015620			Promoter	hypomethylated	0.00390625
ENSSSCT00000015679			Promoter	hypermethylated	0.0273438
ENSSSCT00000015733	PCDH12	100520068	Promoter	hypermethylated	0.0195312
ENSSSCT00000015741			Promoter	hypermethylated	0.03125
ENSSSCT00000016070		100519554	Promoter	hypomethylated	0.0273438
ENSSSCT00000016297	MTNR1B	100511397	Promoter	hypermethylated	0.0390625
ENSSSCT00000016722	NXPH1	100511893	Promoter	hypermethylated	0.00390625
ENSSSCT00000016964			Promoter	hypermethylated	0.015625
ENSSSCT00000017034	C1ORF186	100518270	Promoter	hypermethylated	0.015625
ENSSSCT00000017979	ZAP	100415778	Promoter	hypermethylated	0.00390625
ENSSSCT00000018073	TMEM229A	100524656	Promoter	hypomethylated	0.0195312
ENSSSCT00000018569	FNDC9	100521695	Promoter	hypermethylated	0.00390625
ENSSSCT00000018684	CBX4	100511584	Promoter	hypomethylated	0.0273438
ENSSSCT00000022173	SCARNA16		Promoter	hypermethylated	0.0078125
ENSSSCT00000018809	PECAM1	396941	Promoter	hypomethylated	0.0273438
ENSSSCT00000018914	SOST	100513306	Promoter	hypermethylated	0.0117188
ENSSSCT00000019051	PPP1R1B	100736966	Promoter	hypomethylated	0.0078125
ENSSSCT00000019255	MRM1	100513493	Promoter	hypermethylated	0.00195312
ENSSSCT00000019331	ALDOA	100512013	Promoter	hypomethylated	0.00390625
ENSSSCT00000019559			Promoter	hypomethylated	0.0195312
ENSSSCT00000000728	CLSTN3	100511695	Promoter	hypomethylated	0.00390625
ENSSSCT00000000739			Promoter	hypomethylated	0.00390625
ENSSSCT00000002261			Promoter	hypermethylated	0.015625
ENSSSCT00000002909	TMEM14A	100512176	Promoter	hypermethylated	0.0234375
ENSSSCT00000003038	ATXN1L	100514525	Promoter	hypomethylated	0.015625
ENSSSCT00000003155	POP4	100523065	Promoter	hypermethylated	0.00585938
ENSSSCT00000003439	CCDC61	100516494	Promoter	hypermethylated	0.03125
ENSSSCT00000003504	PPP1R15A	100522679	Promoter	hypermethylated	0.00390625
ENSSSCT00000003748			Promoter	hypermethylated	0.0488281
ENSSSCT00000003920	LACTBL1	100519718	Promoter	hypermethylated	0.0195312
ENSSSCT00000004576	NMBR	100169653	Promoter	hypermethylated	0.015625
ENSSSCT00000004678	SMPDL3A	100153442	Promoter	hypermethylated	0.0136719
ENSSSCT00000005050	TLN2	100156660	Promoter	hypermethylated	0.00195312
ENSSSCT00000005581	NAA30	100152018	Promoter	hypomethylated	0.00195312
ENSSSCT00000005982	ACTL7B	100154383	Promoter	hypermethylated	0.0195312
ENSSSCT00000005998	TXN	397581	Promoter	hypermethylated	0.0117188
ENSSSCT00000006076			Promoter	hypermethylated	0.0195312
ENSSSCT00000006148	SF-1	100738392	Promoter	hypomethylated	0.00390625
ENSSSCT00000006289	RAPGEF1	100511735	Promoter	hypermethylated	0.0117188
ENSSSCT00000006754	STMN2	100156768	Promoter	hypermethylated	0.00195312
ENSSSCT00000007131	RUSC1	100156361	Promoter	hypomethylated	0.0234375
ENSSSCT00000007354	ADAM30	100156604	Promoter	hypermethylated	0.0078125
ENSSSCT00000007554	RPL5	100135671	Promoter	hypomethylated	0.0273438
ENSSSCT00000007788	CD93	100155660	Promoter	hypermethylated	0.0195312
ENSSSCT00000008393			Promoter	hypomethylated	0.00195312
ENSSSCT00000009114			Promoter	hypermethylated	0.0078125
ENSSSCT00000009257			Promoter	hypermethylated	0.00195312
ENSSSCT00000009266	MTA3	100738207	Promoter	hypomethylated	0.0078125
ENSSSCT00000009675	LNX1	100523319	Promoter	hypermethylated	0.015625
ENSSSCT00000009719	PPID	100515957	Promoter	hypermethylated	0.00195312
ENSSSCT00000010241			Promoter	hypomethylated	0.0195312
ENSSSCT00000010392			Promoter	hypermethylated	0.0273438
ENSSSCT00000010448	CCDC168	106505342	Promoter	hypermethylated	0.00390625
ENSSSCT00000010472	TUBGCP3	100155453	Promoter	hypomethylated	0.0195312
ENSSSCT00000010505	SEMA4D	100152598	Promoter	hypermethylated	0.0273438
ENSSSCT00000010889	ACACB	100154993	Promoter	hypermethylated	0.03125
ENSSSCT00000020023			Promoter	hypomethylated	0.0390625
ENSSSCT00000011559			Promoter	hypomethylated	0.0390625
ENSSSCT00000011567	NP_001072153.1	780436	Promoter	hypomethylated	0.00390625
ENSSSCT00000011731			Promoter	hypomethylated	0.0390625
ENSSSCT00000012044	TMEM215	100512303	Promoter	hypermethylated	0.0390625
ENSSSCT00000012096			Promoter	hypermethylated	0.0273438
ENSSSCT00000012215	AKR1E2	733633	Promoter	hypermethylated	0.0195312
ENSSSCT00000012217			Promoter	hypermethylated	0.0195312
ENSSSCT00000012322	SLC22A14	100158221	Promoter	hypermethylated	0.0390625
ENSSSCT00000012547	ARF4	595108	Promoter	hypermethylated	0.0195312
[truncated: 603 more rows]

## Sheet: Table S5
Table S5 List of differentially methylated genes between ETEC F4ac infected and control cells
EnsemblGene ID	Symbol	EntrezGene ID	RelativeLocationToGene	Methylation change	P-values
ENSSSCT00000004432			Intragenic	hypomethylated	0.0390625
ENSSSCT00000004431	WDR27	100736968	Intragenic	hypomethylated	0.0390625
ENSSSCT00000004433	TCTE3	102162319	Intragenic	hypomethylated	0.0390625
ENSSSCT00000004461	AGPAT4	100156632	Intragenic	hypermethylated	0.00390625
ENSSSCT00000004486	SYTL3	100156434	Promoter	hypermethylated	0.046875
ENSSSCT00000004484			Promoter	hypermethylated	0.046875
ENSSSCT00000004485	DYNLT1	100158053	Promoter	hypermethylated	0.046875
ENSSSCT00000004522	AKAP12	100152595	Promoter	hypermethylated	0.0273438
ENSSSCT00000004552	RAB32	100144496	Promoter	hypomethylated	0.0078125
ENSSSCT00000004595			Promoter	hypermethylated	0.03125
ENSSSCT00000004714			Promoter	hypermethylated	0.000854492
ENSSSCT00000004752			Promoter	hypermethylated	0.00292969
ENSSSCT00000004811	PRDM13	100514742	Promoter	hypermethylated	0.0390625
ENSSSCT00000004823	HACE1	100156102	Intragenic	hypermethylated	0.015625
ENSSSCT00000004922	PGM3	100156015	Promoter	hypermethylated	0.03125
ENSSSCT00000004921			Promoter	hypermethylated	0.03125
ENSSSCT00000004940	IRAK1BP1	100156851	Promoter	hypermethylated	0.0078125
ENSSSCT00000005114			Promoter	hypermethylated	0.03125
ENSSSCT00000005208	TMEM62	100624103	Promoter	hypermethylated	0.03125
ENSSSCT00000005307	GREM1	100156280	Promoter	hypermethylated	0.015625
ENSSSCT00000019946			Promoter	hypomethylated	5.73247e-17
ENSSSCT00000019769			Promoter	hypomethylated	5.73247e-17
ENSSSCT00000021413			Promoter	hypomethylated	5.73247e-17
ENSSSCT00000021714	SNORD116		Promoter	hypomethylated	0.015625
ENSSSCT00000022037	SNORD116		Promoter	hypomethylated	0.015625
ENSSSCT00000005474	CORO2B	100520530	Promoter	hypermethylated	0.000488281
ENSSSCT00000005618	HIF1A	396696	Promoter	hypermethylated	0.00488281
ENSSSCT00000005728	C9ORF123	100155846	Promoter	hypermethylated	0.03125
ENSSSCT00000005750	RCL1	100154484	Promoter	hypermethylated	0.00488281
ENSSSCT00000005767	DMRT2	100524360	Promoter	hypermethylated	0.0234375
ENSSSCT00000005770	DMRT-1	397199	Promoter	hypermethylated	0.00390625
ENSSSCT00000005907	TSTD2	100522417	Promoter	hypomethylated	0.0390625
ENSSSCT00000005922	TGFBR1	396665	Promoter	hypermethylated	0.0273438
ENSSSCT00000005921	COL15A1	100512644	Promoter	hypermethylated	0.0273438
ENSSSCT00000005968	SLC44A1	100152140	Promoter	hypermethylated	0.00390625
ENSSSCT00000006032	KIF12	100156816	Promoter	hypermethylated	0.0078125
ENSSSCT00000006169	SLC2A8	100125551	Intragenic	hypomethylated	0.03125
ENSSSCT00000006181	CDK9	100307051	Promoter	hypermethylated	0.03125
ENSSSCT00000006180	SH2D3C	100151897	Promoter	hypermethylated	0.03125
ENSSSCT00000006193	DPM2	100522057	Promoter	hypermethylated	0.0078125
ENSSSCT00000006233	DOLPP1	100516660	Promoter	hypermethylated	0.00390625
ENSSSCT00000006284			Intragenic	hypomethylated	0.03125
ENSSSCT00000006293	NTNG2	100512264	Intragenic	hypermethylated	6.10352e-05
ENSSSCT00000006307			Promoter	hypermethylated	0.015625
ENSSSCT00000006318			Intragenic	hypomethylated	0.03125
ENSSSCT00000021175			Promoter	hypermethylated	0.03125
ENSSSCT00000006343	SKOR2	100154175	Promoter	hypermethylated	0.000183105
ENSSSCT00000006404			Promoter	hypomethylated	0.00262451
ENSSSCT00000006403	PHPT1	100511240	Promoter	hypomethylated	0.00262451
ENSSSCT00000006420	C9ORF86	100626355	Promoter	hypermethylated	0.03125
ENSSSCT00000006418	FBXW5	100514029	Promoter	hypermethylated	0.03125
ENSSSCT00000006430			Promoter	hypermethylated	0.046875
ENSSSCT00000006428	TUBB4B	100516352	Promoter	hypermethylated	0.046875
ENSSSCT00000006429			Promoter	hypermethylated	0.046875
ENSSSCT00000011863		100521510	Promoter	hypermethylated	0.015625
ENSSSCT00000020309	5S_rRNA		Promoter	hypomethylated	0.015625
ENSSSCT00000011964			Promoter	hypomethylated	0.03125
ENSSSCT00000012003	CCL19	494464	Promoter	hypermethylated	0.03125
ENSSSCT00000012037	BAG1	100627382	Promoter	hypermethylated	0.00585938
ENSSSCT00000012036	CHMP5	100513035	Promoter	hypermethylated	0.00585938
ENSSSCT00000012127	SPAG6	100286811	Promoter	hypomethylated	0.0488281
ENSSSCT00000012128	BMI1	100520800	Promoter	hypermethylated	0.015625
ENSSSCT00000012153	CREB	100512363	Promoter	hypermethylated	0.000244141
ENSSSCT00000012162	NUDT5	100511529	Intragenic	hypermethylated	0.03125
ENSSSCT00000012222	ADARB2	100521919	Intragenic	hypermethylated	3.05176e-05
ENSSSCT00000012227			Intragenic	hypermethylated	0.015625
ENSSSCT00000010153			Intragenic	hypermethylated	0.0195312
ENSSSCT00000010154			Intragenic	hypermethylated	0.0195312
ENSSSCT00000010178			Promoter	hypermethylated	0.03125
ENSSSCT00000010184			Promoter	hypermethylated	0.015625
ENSSSCT00000010183			Promoter	hypermethylated	0.015625
ENSSSCT00000010195	MTIF3	100156178	Promoter	hypermethylated	0.03125
ENSSSCT00000010229	HSPH1	100048931	Promoter	hypermethylated	0.0161133
ENSSSCT00000010232			Promoter	hypermethylated	0.015625
ENSSSCT00000010236			Promoter	hypermethylated	0.03125
ENSSSCT00000010235			Promoter	hypermethylated	0.03125
ENSSSCT00000010265			Promoter	hypermethylated	0.015625
ENSSSCT00000010268			Promoter	hypermethylated	0.00181634
ENSSSCT00000010390	EDNRB	414911	Promoter	hypermethylated	0.03125
ENSSSCT00000010422	MBNL2	100519915	Intragenic	hypermethylated	0.03125
ENSSSCT00000010446	TPP2	100511152	Intragenic	hypermethylated	0.03125
ENSSSCT00000010458	LIG4	100155891	Promoter	hypermethylated	0.015625
ENSSSCT00000010469			Promoter	hypermethylated	0.0195312
ENSSSCT00000018651	WDR45L	100462760	Promoter	hypermethylated	0.00585938
ENSSSCT00000018665	ENDOV	100525249	Promoter	hypermethylated	0.015625
ENSSSCT00000018679	EIF4A3	100101926	Promoter	hypermethylated	0.0078125
ENSSSCT00000018678			Promoter	hypermethylated	0.0078125
ENSSSCT00000018689	USP36	100515275	Promoter	hypermethylated	0.015625
ENSSSCT00000018691	CYTH1	100515446	Intragenic	hypermethylated	0.015625
ENSSSCT00000018704			Promoter	hypomethylated	0.015625
ENSSSCT00000018707			Promoter	hypermethylated	0.015625
ENSSSCT00000018709	PRPSAP1	100517776	Intragenic	hypomethylated	0.0341797
ENSSSCT00000018720	TRIM65	100523461	Promoter	hypermethylated	0.015625
ENSSSCT00000018721	MRPL38	100520633	Promoter	hypermethylated	0.015625
ENSSSCT00000018740	SLC16A5	100514790	Promoter	hypermethylated	0.03125
ENSSSCT00000018750			Promoter	hypermethylated	0.000209808
ENSSSCT00000018749	USH1G	100512251	Promoter	hypermethylated	0.000209808
ENSSSCT00000018748	OTOP2	100512069	Promoter	hypermethylated	0.000209808
ENSSSCT00000018811	ERN1	100510978	Intragenic	hypermethylated	0.00427246
ENSSSCT00000018826	DCAF7	100514182	Promoter	hypermethylated	0.00195312
ENSSSCT00000018827	KCNH6	100514537	Promoter	hypermethylated	0.015625
ENSSSCT00000018831	CYB561	100048996	Promoter	hypermethylated	0.000976562
ENSSSCT00000018830			Promoter	hypermethylated	0.000976562
ENSSSCT00000018874	PLCD3	100521111	Intragenic	hypermethylated	0.0195312
ENSSSCT00000018894	FAM171A2	100514069	Promoter	hypermethylated	0.03125
ENSSSCT00000018909			Promoter	hypomethylated	0.03125
ENSSSCT00000018935	FAM134C	100519106	Promoter	hypomethylated	0.015625
ENSSSCT00000018934	TUBG1	100518929	Promoter	hypomethylated	0.015625
ENSSSCT00000019024			Intragenic	hypermethylated	0.00335693
ENSSSCT00000019029	RAPGEFL1	100525075	Promoter	hypermethylated	0.0390625
ENSSSCT00000019055	PGAP3	100516999	Promoter	hypermethylated	0.015625
ENSSSCT00000019097	CALCOCO2	100523089	Promoter	hypermethylated	0.03125
ENSSSCT00000019130			Intragenic	hypermethylated	0.0273438
ENSSSCT00000019166	MMD	733665	Promoter	hypermethylated	0.03125
ENSSSCT00000019230	CLTC	100271929	Promoter	hypermethylated	0.03125
ENSSSCT00000019236	MED13	100628203	Promoter	hypermethylated	0.015625
ENSSSCT00000019285	TMEM132E	100519732	Promoter	hypermethylated	0.0078125
ENSSSCT00000019314	C17ORF79	100524339	Promoter	hypermethylated	0.03125
ENSSSCT00000019315			Promoter	hypermethylated	0.03125
ENSSSCT00000019387			Promoter	hypermethylated	0.0161133
ENSSSCT00000019390	RILP	100525077	Promoter	hypermethylated	0.000976562
ENSSSCT00000019401	SMG6	100511407	Promoter	hypomethylated	0.0488281
ENSSSCT00000019526			Promoter	hypomethylated	0.0078125
ENSSSCT00000019527	ACAP1	100623422	Promoter	hypomethylated	0.0078125
ENSSSCT00000019525	NEURL4	100623525	Promoter	hypomethylated	0.0078125
ENSSSCT00000019548	CHD3	100188906	Promoter	hypomethylated	0.0135547
ENSSSCT00000019553	CNTROB	100626956	Intragenic	hypermethylated	0.0390625
ENSSSCT00000019562	GUCY2D	100625536	Intragenic	hypermethylated	0.00683594
ENSSSCT00000019577	PIK3R6	100034246	Promoter	hypomethylated	0.03125
ENSSSCT00000019584	USP43	100515447	Promoter	hypomethylated	0.03125
ENSSSCT00000019609	ZNF18	100518217	Promoter	hypermethylated	0.015625
ENSSSCT00000019620			Intragenic	hypermethylated	0.015625
ENSSSCT00000019625			Promoter	hypomethylated	0.03125
ENSSSCT00000019648	MED9	100512681	Intragenic	hypermethylated	0.00683594
ENSSSCT00000012262	OXNAD1	100151869	Promoter	hypermethylated	0.0136719
ENSSSCT00000012261	DPH3	100156362	Promoter	hypermethylated	0.0136719
ENSSSCT00000012296	STT3B	100526009	Promoter	hypermethylated	0.00128937
ENSSSCT00000012332	CSRNP1	100519275	Promoter	hypermethylated	0.00195312
ENSSSCT00000012451	QRICH1	100525663	Promoter	hypermethylated	0.00683594
ENSSSCT00000012475	SLC38A5	100156039	Intragenic	hypermethylated	0.00390625
ENSSSCT00000012490	CYB561D2	100517372	Promoter	hypermethylated	0.03125
ENSSSCT00000012486	TUSC2	100516644	Promoter	hypermethylated	0.03125
ENSSSCT00000012487	RASSF1	100516830	Promoter	hypermethylated	0.03125
ENSSSCT00000012548	FAM116A		Promoter	hypermethylated	0.03125
ENSSSCT00000012550	SLMAP	100514321	Promoter	hypermethylated	0.00292969
ENSSSCT00000012570	FEZF2	100518806	Promoter	hypomethylated	0.0128632
ENSSSCT00000012608			Promoter	hypomethylated	0.015625
ENSSSCT00000012624	BHLHE40	100514873	Promoter	hypomethylated	0.0390625
ENSSSCT00000012688	PLXND1	100152254	Promoter	hypermethylated	6.10352e-05
ENSSSCT00000012715	GATA2	396912	Promoter	hypomethylated	0.0117188
ENSSSCT00000012721	MCM2	100519111	Promoter	hypermethylated	0.00390625
ENSSSCT00000012720	TPRA1	100518934	Promoter	hypermethylated	0.00390625
ENSSSCT00000012722	CHST13	100519444	Intragenic	hypermethylated	0.000976562
ENSSSCT00000012774	SLC25A36	100513238	Promoter	hypermethylated	0.0341797
ENSSSCT00000012791	PCOLCE2	100156529	Promoter	hypermethylated	0.015625
ENSSSCT00000012818	TSC22D2	100155608	Promoter	hypomethylated	0.00293294
ENSSSCT00000012857	SKIL	100153567	Promoter	hypermethylated	0.03125
ENSSSCT00000012863	FNDC3B	100153395	Promoter	hypermethylated	0.00341797
ENSSSCT00000012937	ATP13A3	100522900	Promoter	hypermethylated	0.0234375
ENSSSCT00000012942	PPP1R2	100156975	Promoter	hypermethylated	0.015625
ENSSSCT00000012966	LRCH3	100514426	Promoter	hypermethylated	0.015625
ENSSSCT00000012967			Promoter	hypermethylated	0.015625
ENSSSCT00000013018	ADPRH	100153158	Promoter	hypermethylated	0.015625
ENSSSCT00000013090	TOMM70A	100523641	Promoter	hypermethylated	0.00195312
ENSSSCT00000013185	CBR3	100512990	Promoter	hypomethylated	0.0390625
ENSSSCT00000013221	SLC37A1	100519174	Promoter	hypermethylated	0.00195312
ENSSSCT00000013223	ADARB1	100154277	Promoter	hypermethylated	0.015625
ENSSSCT00000010502			Promoter	hypermethylated	0.00585938
ENSSSCT00000010541	REEP4	100153624	Promoter	hypermethylated	0.03125
ENSSSCT00000010566	RHOBTB2	100152436	Promoter	hypermethylated	0.0078125
ENSSSCT00000010583	CDCA2	100156303	Promoter	hypomethylated	0.00671387
ENSSSCT00000010582	KCTD9	100521867	Promoter	hypomethylated	0.00671387
ENSSSCT00000010639	HMGB2	397130	Promoter	hypermethylated	0.000244141
ENSSSCT00000010691			Promoter	hypermethylated	0.0209961
ENSSSCT00000010702			Intragenic	hypermethylated	0.0078125
ENSSSCT00000010703	NCOR2	733643	Intragenic	hypermethylated	0.0078125
ENSSSCT00000010725	OGFOD2	100156543	Promoter	hypermethylated	0.00390625
ENSSSCT00000010724	ARL6IP4	100157752	Promoter	hypermethylated	0.00390625
ENSSSCT00000010797	PEBP1	100518336	Promoter	hypermethylated	0.00585938
ENSSSCT00000010937			Promoter	hypermethylated	0.00195312
ENSSSCT00000010979			Promoter	hypermethylated	0.03125
ENSSSCT00000010978			Promoter	hypermethylated	0.03125
ENSSSCT00000010987	EIF4ENIF1	100152730	Promoter	hypermethylated	0.00390625
ENSSSCT00000011282	KIAA0913	100736886	Promoter	hypermethylated	0.046875
ENSSSCT00000011319	DYDC2	100525130	Promoter	hypermethylated	0.03125
ENSSSCT00000011318	DYDC1	100524960	Promoter	hypermethylated	0.03125
ENSSSCT00000011317			Promoter	hypermethylated	0.03125
ENSSSCT00000011376	CHAT	396896	Promoter	hypermethylated	0.0124512
ENSSSCT00000011386	ANUBL1	100152192	Intragenic	hypomethylated	0.03125
ENSSSCT00000011387	MARCH8	100157416	Promoter	hypermethylated	0.03125
ENSSSCT00000011461	EXOC6	100156943	Promoter	hypermethylated	0.03125
ENSSSCT00000011466	GPR120	100135678	Promoter	hypermethylated	0.00390625
ENSSSCT00000011505			Promoter	hypomethylated	0.0418701
ENSSSCT00000011509	ZDHHC16	100152371	Promoter	hypomethylated	0.00390625
ENSSSCT00000011508	EXOSC1	100153550	Promoter	hypomethylated	0.00390625
ENSSSCT00000011516	AVPI1	100155615	Promoter	hypermethylated	0.0371094
ENSSSCT00000011618			Intragenic	hypermethylated	0.03125
ENSSSCT00000011768	MGMT	100155050	Intragenic	hypermethylated	0.046875
ENSSSCT00000011775			Intragenic	hypermethylated	0.0078125
ENSSSCT00000011782	TTC40	100155758	Promoter	hypermethylated	0.0273438
ENSSSCT00000017063	EPC2	100624740	Promoter	hypermethylated	0.000579834
ENSSSCT00000017100	TMEM163	100512373	Intragenic	hypermethylated	0.0078125
ENSSSCT00000017115	EN1	100516112	Promoter	hypermethylated	0.03125
ENSSSCT00000017202	ANKRD37	100153642	Promoter	hypermethylated	0.03125
ENSSSCT00000017195	LRP2BP	100155710	Promoter	hypermethylated	0.03125
ENSSSCT00000017240	MAK16	100511048	Promoter	hypermethylated	0.03125
ENSSSCT00000017243	DUSP26	100525894	Promoter	hypermethylated	0.03125
ENSSSCT00000017406	HOXD3	100515975	Promoter	hypermethylated	0.0234375
ENSSSCT00000017417	RBM45	100518452	Promoter	hypermethylated	0.0078125
ENSSSCT00000017464			Promoter	hypermethylated	0.03125
ENSSSCT00000017713			Intragenic	hypermethylated	0.03125
ENSSSCT00000017714	ITM2C	100144481	Intragenic	hypermethylated	0.03125
ENSSSCT00000017718	C2ORF72	100736598	Promoter	hypermethylated	0.015625
ENSSSCT00000017735	OVCH2	100737499	Promoter	hypermethylated	0.015625
ENSSSCT00000017736	CHRND	100522042	Promoter	hypermethylated	0.015625
ENSSSCT00000017773			Promoter	hypomethylated	0.046875
ENSSSCT00000017777			Promoter	hypermethylated	0.0234375
ENSSSCT00000017791			Intragenic	hypermethylated	0.0078125
ENSSSCT00000017792	FAM132B	100737148	Intragenic	hypermethylated	0.0078125
ENSSSCT00000017797	HES6	100622397	Promoter	hypermethylated	0.000244141
ENSSSCT00000017806		100521996	Promoter	hypermethylated	0.046875
ENSSSCT00000017828	BOK	100627765	Promoter	hypermethylated	0.0390625
ENSSSCT00000017858	KIF1A	100517246	Promoter	hypomethylated	0.03125
ENSSSCT00000018488			Promoter	hypermethylated	0.03125
ENSSSCT00000018545	SLU7	100517791	Intragenic	hypermethylated	0.00976562
ENSSSCT00000018564	SOX30	100521345	Promoter	hypermethylated	0.00195312
ENSSSCT00000018631			Promoter	hypermethylated	0.03125
ENSSSCT00000007673	CSGALNACT1	100517735	Promoter	hypomethylated	0.03125
ENSSSCT00000007687			Promoter	hypermethylated	0.0390625
ENSSSCT00000007716	MCM8	100154307	Promoter	hypermethylated	0.015625
ENSSSCT00000007715	TRMT6	100155529	Promoter	hypermethylated	0.015625
ENSSSCT00000007718	LRRN4	100152719	Promoter	hypermethylated	0.03125
ENSSSCT00000007719			Promoter	hypermethylated	0.03125
ENSSSCT00000007767	POLR3F	100738796	Promoter	hypermethylated	0.0078125
ENSSSCT00000007766	DZANK1	100511052	Promoter	hypermethylated	0.0078125
ENSSSCT00000007781	XRN2	100517201	Promoter	hypermethylated	0.0078125
ENSSSCT00000007783			Promoter	hypermethylated	0.000366211
ENSSSCT00000007836	AVP	396995	Intragenic	hypermethylated	0.00390625
ENSSSCT00000007872			Promoter	hypermethylated	0.00976562
ENSSSCT00000007925	POFUT1	397627	Promoter	hypermethylated	0.03125
ENSSSCT00000007924	PLAGL2	100511053	Promoter	hypermethylated	0.03125
ENSSSCT00000008075	KCNK15	100739270	Promoter	hypermethylated	0.03125
ENSSSCT00000008095	SYS1	102162899	Promoter	hypermethylated	0.0078125
ENSSSCT00000008141	SLC12A5	100155991	Intragenic	hypermethylated	0.00152588
ENSSSCT00000008252	SLMO2	100134984	Promoter	hypermethylated	0.0117188
ENSSSCT00000008251	ATP5E	100134963	Promoter	hypermethylated	0.0117188
ENSSSCT00000008255	EDN3	100049663	Promoter	hypermethylated	0.015625
ENSSSCT00000008272	CABLES2	100156916	Promoter	hypermethylated	0.0371094
ENSSSCT00000017873	RNF32	100511726	Promoter	hypermethylated	0.00390625
ENSSSCT00000017888	XRCC2	100514260	Promoter	hypermethylated	0.03125
ENSSSCT00000017979	ZAP	100415778	Promoter	hypermethylated	0.00390625
ENSSSCT00000017978			Promoter	hypermethylated	0.00390625
ENSSSCT00000017998	TMEM140	100523705	Promoter	hypermethylated	0.03125
ENSSSCT00000018040	TSPAN33	100515287	Promoter	hypermethylated	0.03125
ENSSSCT00000018144	BMPER	100525197	Promoter	hypermethylated	0.000106812
ENSSSCT00000018189	SKAP2	100520346	Intragenic	hypermethylated	0.015625
ENSSSCT00000018211			Promoter	hypomethylated	0.015625
ENSSSCT00000020613	SNORA9		Promoter	hypermethylated	0.0234375
ENSSSCT00000018222			Intragenic	hypomethylated	0.0390625
ENSSSCT00000018226	TMED4	100515808	Promoter	hypermethylated	6.10352e-05
ENSSSCT00000018227	DDX56	100513388	Promoter	hypermethylated	6.10352e-05
ENSSSCT00000018237	POLM	100515113	Promoter	hypermethylated	0.00195312
ENSSSCT00000014064			Intragenic	hypermethylated	0.000976562
ENSSSCT00000014072	ORAOV1	100518766	Promoter	hypermethylated	0.00683594
ENSSSCT00000014087	C11ORF24	100738698	Promoter	hypermethylated	0.03125
ENSSSCT00000014102			Promoter	hypermethylated	0.00683594
ENSSSCT00000014160	KLC2	100521540	Promoter	hypermethylated	0.00244141
ENSSSCT00000014161	PACS1	100521836	Promoter	hypermethylated	0.0078125
ENSSSCT00000014191	RELA	100135665	Promoter	hypermethylated	0.000244141
ENSSSCT00000014194	SCYL1	100517698	Intragenic	hypermethylated	0.03125
ENSSSCT00000014237	NRXN2	100524236	Promoter	hypermethylated	0.015625
ENSSSCT00000014258	OTUB1	100302092	Promoter	hypermethylated	0.03125
ENSSSCT00000014267	C2H11orf95	100511737	Promoter	hypermethylated	6.10352e-05
ENSSSCT00000014365	DTX4	100517143	Promoter	hypermethylated	0.00244141
ENSSSCT00000014451	C1QTNF4	100511621	Promoter	hypermethylated	0.0209961
ENSSSCT00000014456	MYBPC3	100628050	Promoter	hypermethylated	0.015625
ENSSSCT00000014472			Promoter	hypomethylated	0.03125
ENSSSCT00000014471			Promoter	hypomethylated	0.03125
ENSSSCT00000014485	CHRM4	100516483	Promoter	hypomethylated	0.0327148
ENSSSCT00000014491	PEX16	100517211	Promoter	hypomethylated	0.015625
ENSSSCT00000014490	GYLTL1B	100517024	Promoter	hypomethylated	0.015625
ENSSSCT00000014508	TTC17	100739017	Promoter	hypomethylated	0.03125
ENSSSCT00000014520	TRIM44	100524974	Promoter	hypomethylated	0.03125
ENSSSCT00000014669	C19ORF21		Promoter	hypomethylated	0.015625
ENSSSCT00000014698			Promoter	hypermethylated	0.000244141
ENSSSCT00000014699	IZUMO4	100514821	Promoter	hypermethylated	0.000244141
ENSSSCT00000014697	PLEKHJ1	100514627	Promoter	hypermethylated	0.000244141
ENSSSCT00000014706	LINGO3	100515299	Promoter	hypermethylated	0.00559998
ENSSSCT00000014705	C19ORF35	100515125	Promoter	hypermethylated	0.00559998
ENSSSCT00000014750	SHD	100523303	Promoter	hypermethylated	0.0078125
ENSSSCT00000014748	SIRT6	100126274	Promoter	hypermethylated	0.0078125
ENSSSCT00000014749			Promoter	hypermethylated	0.0078125
ENSSSCT00000014825	TRAPPC5	100524729	Promoter	hypermethylated	1.3113e-05
ENSSSCT00000014844	ELAVL1	100337681	Promoter	hypermethylated	0.00195312
ENSSSCT00000014886	TMED1	100627642	Promoter	hypermethylated	0.03125
ENSSSCT00000014895	KEAP1	100136900	Intragenic	hypermethylated	0.03125
ENSSSCT00000014918	ICAM4	100516594	Promoter	hypomethylated	0.0390625
ENSSSCT00000014917	ICAM5	100511183	Promoter	hypomethylated	0.0390625
ENSSSCT00000015007	BEST2	100522788	Promoter	hypermethylated	0.00390625
ENSSSCT00000015024			Promoter	hypermethylated	0.03125
ENSSSCT00000015023	GCDH	100739748	Promoter	hypermethylated	0.03125
ENSSSCT00000015018	TRMT1	100627711	Promoter	hypermethylated	0.03125
ENSSSCT00000015032	ZSWIM4	100510892	Intragenic	hypermethylated	0.03125
ENSSSCT00000015170	MAP1S	100517999	Promoter	hypermethylated	0.03125
ENSSSCT00000015182	MPV17L2	100519592	Promoter	hypermethylated	0.03125
ENSSSCT00000015205	HOMER3	100526210	Intragenic	hypomethylated	0.0390625
ENSSSCT00000015225	ZNF496	100518601	Promoter	hypermethylated	0.0078125
ENSSSCT00000015340	RAB24	100511865	Promoter	hypermethylated	0.0273438
ENSSSCT00000015339	PRELID1	100512335	Promoter	hypermethylated	0.0273438
ENSSSCT00000015343	ZNF346	100512523	Promoter	hypomethylated	0.015625
ENSSSCT00000015386			Intragenic	hypermethylated	0.03125
ENSSSCT00000015401	OTP	100520724	Promoter	hypomethylated	0.015625
ENSSSCT00000015425	ZFYVE16	100511806	Promoter	hypermethylated	0.015625
ENSSSCT00000015456			Promoter	hypomethylated	1.23305e-78
ENSSSCT00000015457			Promoter	hypomethylated	1.23305e-78
ENSSSCT00000015459	MBLAC2	100519704	Promoter	hypomethylated	0.00488281
ENSSSCT00000015517	STARD4	100233203	Promoter	hypermethylated	0.03125
ENSSSCT00000015518			Promoter	hypermethylated	0.03125
ENSSSCT00000015564	PHAX	100515013	Promoter	hypermethylated	0.015625
ENSSSCT00000015601	IL5	397409	Promoter	hypermethylated	0.0117188
ENSSSCT00000015633	NEUROG1	100511625	Promoter	hypermethylated	0.00170898
ENSSSCT00000015694	ANKHD1	100512270	Promoter	hypomethylated	0.0401306
ENSSSCT00000015704	DND1	100520423	Promoter	hypermethylated	7.62939e-05
ENSSSCT00000015716			Promoter	hypomethylated	0.0078125
ENSSSCT00000015720			Intragenic	hypermethylated	0.012207
ENSSSCT00000015719	PCDHGA6	100517026	Intragenic	hypermethylated	0.012207
ENSSSCT00000015718			Intragenic	hypermethylated	0.012207
ENSSSCT00000015737	ARHGAP26	100520606	Promoter	hypomethylated	0.0327148
ENSSSCT00000015778	PCYOX1L	100513977	Intragenic	hypermethylated	0.03125
ENSSSCT00000008275	HEATR2	100520368	Promoter	hypermethylated	0.0078125
ENSSSCT00000008274	PRKAR1B	100738030	Promoter	hypermethylated	0.0078125
ENSSSCT00000008278	C7orf50	100522484	Intragenic	hypermethylated	0.03125
ENSSSCT00000008286	ZFAND2A	100521185	Promoter	hypomethylated	0.0390625
ENSSSCT00000008288	PSMG3	100521490	Promoter	hypermethylated	0.00976562
ENSSSCT00000008293			Intragenic	hypermethylated	0.029541
ENSSSCT00000008309			Intragenic	hypermethylated	0.0078125
ENSSSCT00000008315	FOXK1	100739684	Promoter	hypermethylated	0.015625
ENSSSCT00000008362	PTCD1	102160620	Promoter	hypomethylated	0.00976562
ENSSSCT00000008355	CPSF4	100518830	Promoter	hypomethylated	0.00976562
ENSSSCT00000008364			Promoter	hypermethylated	0.000732422
ENSSSCT00000008363	BUD31	100520297	Promoter	hypermethylated	0.000732422
ENSSSCT00000008377	TRIM4	100525393	Promoter	hypermethylated	0.0390625
ENSSSCT00000008426	ORAI2	100521440	Promoter	hypermethylated	0.0424805
ENSSSCT00000008458	ABHD11	100525863	Promoter	hypermethylated	0.00195312
ENSSSCT00000008483	ASL	100517757	Promoter	hypermethylated	0.03125
ENSSSCT00000008557	SPNS1	100517643	Intragenic	hypermethylated	0.000976562
ENSSSCT00000008560	XPO6	100518364	Intragenic	hypomethylated	0.03125
ENSSSCT00000008696			Intragenic	hypermethylated	0.015625
ENSSSCT00000008726	ZNF263	100520900	Promoter	hypomethylated	0.0424805
ENSSSCT00000008739			Intragenic	hypermethylated	0.00100708
ENSSSCT00000008754	C16ORF11		Promoter	hypermethylated	0.012207
ENSSSCT00000008745	MPG	100525334	Promoter	hypermethylated	0.012207
ENSSSCT00000008763			Intragenic	hypomethylated	0.03125
ENSSSCT00000008798	BAIAP3	100515258	Promoter	hypermethylated	0.0234375
ENSSSCT00000008794			Intragenic	hypermethylated	0.00195312
ENSSSCT00000008797			Intragenic	hypermethylated	0.00195312
ENSSSCT00000008808			Promoter	hypermethylated	0.00244141
ENSSSCT00000008807			Promoter	hypermethylated	0.00244141
ENSSSCT00000008809	SLC9A3R2	100192448	Promoter	hypermethylated	0.00244141
ENSSSCT00000008806	NPW	396680	Promoter	hypermethylated	0.00244141
ENSSSCT00000008819	E4F1	100517704	Promoter	hypermethylated	0.00152588
ENSSSCT00000008816	C16ORF79		Promoter	hypermethylated	0.00152588
ENSSSCT00000008818	PGP	100739035	Promoter	hypermethylated	0.00152588
ENSSSCT00000008827	C16orf59	100518420	Promoter	hypomethylated	0.0273438
ENSSSCT00000008921	NCK2	100192439	Promoter	hypermethylated	0.0390625
ENSSSCT00000008988	RPIA	100038014	Promoter	hypomethylated	0.015625
ENSSSCT00000009076	INO80B	100513402	Promoter	hypermethylated	0.03125
ENSSSCT00000009060	WBP1	100626252	Promoter	hypermethylated	0.03125
ENSSSCT00000009059			Promoter	hypermethylated	0.03125
ENSSSCT00000009120			Promoter	hypermethylated	0.0078125
ENSSSCT00000009119			Promoter	hypermethylated	0.0078125
ENSSSCT00000009153	RAB1A	595116	Promoter	hypermethylated	0.03125
ENSSSCT00000009270	PKDCC	100516968	Promoter	hypomethylated	0.00390625
ENSSSCT00000009289	ATL2	100521264	Promoter	hypermethylated	0.0322266
ENSSSCT00000009364	TMEM214	100524558	Promoter	hypermethylated	0.03125
ENSSSCT00000009425	SMC6	100517523	Promoter	hypermethylated	0.0012207
ENSSSCT00000009424	GEN1	100517338	Promoter	hypermethylated	0.0012207
ENSSSCT00000009454	ASAP2	100513350	Intragenic	hypermethylated	0.0234375
ENSSSCT00000006460			Promoter	hypermethylated	0.0214844
ENSSSCT00000006476			Promoter	hypermethylated	0.000976563
ENSSSCT00000006481	FOXH1	100154027	Promoter	hypermethylated	0.0078125
ENSSSCT00000006492	GPAA1	100525695	Promoter	hypermethylated	0.015625
ENSSSCT00000006491	OPLAH	100517090	Promoter	hypermethylated	0.015625
ENSSSCT00000006493			Promoter	hypermethylated	0.00390625
ENSSSCT00000006564	FBXO32	733657	Promoter	hypermethylated	0.00195312
ENSSSCT00000006658	SPAG1	100135664	Promoter	hypermethylated	0.00390625
ENSSSCT00000006778	TERF1	100516798	Promoter	hypomethylated	0.03125
ENSSSCT00000006809	ADHFE1	100521620	Promoter	hypermethylated	0.0136719
ENSSSCT00000006810	RRS1	100521788	Promoter	hypermethylated	0.0136719
ENSSSCT00000006847	MOS	100127484	Promoter	hypermethylated	0.00488281
ENSSSCT00000006875	CEBPD	100153946	Promoter	hypermethylated	0.000976563
ENSSSCT00000006894	NP_001136139.1	100155620	Promoter	hypermethylated	0.0390625
ENSSSCT00000006909	BRP44	100154777	Promoter	hypermethylated	7.62939e-05
ENSSSCT00000006908	DCAF6	100153153	Promoter	hypermethylated	7.62939e-05
ENSSSCT00000006911	MPZL1	100153553	Promoter	hypermethylated	0.03125
ENSSSCT00000006913	CREG1	100152373	Promoter	hypermethylated	0.046875
ENSSSCT00000006925	TADA1	100155439	Promoter	hypermethylated	0.03125
ENSSSCT00000006930			Promoter	hypermethylated	0.0136719
ENSSSCT00000007030			Promoter	hypermethylated	0.03125
ENSSSCT00000007094	BCAN	100738802	Promoter	hypermethylated	0.00390625
ENSSSCT00000007140	SCAMP3	100152731	Promoter	hypomethylated	0.03125
ENSSSCT00000007139	CLK2	100155149	Promoter	hypomethylated	0.03125
ENSSSCT00000007138	HCN3	100526049	Promoter	hypomethylated	0.03125
ENSSSCT00000007179	C1ORF43	100518371	Promoter	hypermethylated	0.00488281
ENSSSCT00000007178	UBAP2L	100517710	Promoter	hypermethylated	0.00488281
ENSSSCT00000007186	JTB	100145894	Promoter	hypomethylated	0.03125
ENSSSCT00000007213			Promoter	hypermethylated	0.00537109
ENSSSCT00000007200	NPR1	100153508	Promoter	hypermethylated	0.00537109
ENSSSCT00000007241			Promoter	hypomethylated	2.98023e-07
ENSSSCT00000007240			Promoter	hypomethylated	2.98023e-07
ENSSSCT00000007239			Promoter	hypomethylated	2.98023e-07
ENSSSCT00000007329	NUDT17	100516191	Promoter	hypermethylated	0.03125
ENSSSCT00000007364			Promoter	hypermethylated	0.0390625
ENSSSCT00000007372	MAN1A2	100154147	Promoter	hypomethylated	0.0327148
ENSSSCT00000007600	ODF2L	100513149	Promoter	hypermethylated	0.00390625
ENSSSCT00000000041	POLDIP3	100525164	Promoter	hypermethylated	0.0390625
ENSSSCT00000000049	NDUFA6	100157442	Promoter	hypermethylated	0.00585938
ENSSSCT00000000069	POLR3H	100157033	Promoter	hypermethylated	0.0078125
ENSSSCT00000000105			Promoter	hypermethylated	0.00195312
ENSSSCT00000000205			Promoter	hypermethylated	0.000976562
ENSSSCT00000000196			Promoter	hypermethylated	0.000976562
ENSSSCT00000000203	TUBA1B	733594	Promoter	hypomethylated	0.000610352
ENSSSCT00000000202			Promoter	hypomethylated	0.000610352
ENSSSCT00000000259	KRT85	100524022	Promoter	hypermethylated	0.0078125
ENSSSCT00000021806	U6		Promoter	hypermethylated	0.015625
ENSSSCT00000000293			Promoter	hypermethylated	0.015625
ENSSSCT00000000294	PCBP2	397665	Promoter	hypermethylated	0.015625
ENSSSCT00000000491	LRIG3	100155928	Promoter	hypermethylated	0.00976562
ENSSSCT00000000492	SLC16A7	100158241	Promoter	hypomethylated	0.0117188
ENSSSCT00000000657	WBP11	100738762	Promoter	hypomethylated	0.046875
ENSSSCT00000000721	RIMKLB	100152915	Promoter	hypomethylated	0.015625
ENSSSCT00000000942	SYCP3	100523378	Promoter	hypermethylated	0.03125
ENSSSCT00000001004	POC1B	102161501	Promoter	hypomethylated	0.00390625
ENSSSCT00000001055	NCAPH2	100518196	Promoter	hypomethylated	0.03125
ENSSSCT00000001049			Promoter	hypomethylated	0.03125
ENSSSCT00000001050	KLHDC7B	100517826	Promoter	hypomethylated	0.03125
ENSSSCT00000001062	TUBGCP6	100519661	Promoter	hypomethylated	0.0155029
ENSSSCT00000001061	HDAC10	100518786	Promoter	hypomethylated	0.0155029
ENSSSCT00000001060	PPP6R2	100517282	Promoter	hypomethylated	0.0155029
ENSSSCT00000001067			Intragenic	hypermethylated	0.00390625
ENSSSCT00000002924	SPIRE2	100621354	Intragenic	hypermethylated	0.000244141
ENSSSCT00000002934			Promoter	hypermethylated	0.015625
ENSSSCT00000002951	MTHFSD	100511815	Intragenic	hypermethylated	1.63913e-06
ENSSSCT00000002958	ZDHHC7	100514104	Promoter	hypermethylated	0.03125
ENSSSCT00000002975	MBTPS1	100516674	Intragenic	hypermethylated	0.03125
ENSSSCT00000002978			Promoter	hypermethylated	0.03125
ENSSSCT00000002989	VAT1L	100520197	Promoter	hypermethylated	0.03125
ENSSSCT00000003010	MLKL	100736836	Promoter	hypermethylated	0.015625
ENSSSCT00000003029	MARVELD3	100511453	Promoter	hypomethylated	0.0078125
ENSSSCT00000003030	MARVELD3	100511453	Promoter	hypomethylated	0.0078125
ENSSSCT00000003037	ZNF821	100515083	Promoter	hypermethylated	0.00195312
ENSSSCT00000003082			Promoter	hypomethylated	0.0371094
ENSSSCT00000003081	SLC9A5	396753	Promoter	hypomethylated	0.0371094
ENSSSCT00000003234			Promoter	hypermethylated	0.00268555
ENSSSCT00000003286	MAP4K1	100516374	Promoter	hypermethylated	0.03125
ENSSSCT00000003422			Promoter	hypermethylated	0.03125
ENSSSCT00000003452	BBC3	100517403	Promoter	hypomethylated	0.03125
ENSSSCT00000003451			Promoter	hypomethylated	0.03125
ENSSSCT00000003470	C19ORF68		Intragenic	hypermethylated	0.00390625
ENSSSCT00000003479	HSD17B14	100523496	Promoter	hypomethylated	0.00292969
ENSSSCT00000003500	FTL	397035	Promoter	hypermethylated	0.046875
ENSSSCT00000003497	LHB	397153	Promoter	hypermethylated	0.046875
ENSSSCT00000003498			Promoter	hypermethylated	0.046875
ENSSSCT00000003507	LIN7B	100512352	Promoter	hypermethylated	0.00488281
ENSSSCT00000003571	SHANK1	100512353	Promoter	hypermethylated	0.03125
ENSSSCT00000003576			Promoter	hypermethylated	0.03125
ENSSSCT00000003577	FAM71E1	100511996	Promoter	hypermethylated	0.03125
ENSSSCT00000003618	CACNG6	100519779	Promoter	hypomethylated	0.00390625
ENSSSCT00000003642			Intragenic	hypermethylated	0.00488281
ENSSSCT00000003643	NLRP7	100516741	Intragenic	hypermethylated	0.00488281
ENSSSCT00000003653	ISOC2	100518558	Promoter	hypomethylated	0.015625
ENSSSCT00000003701	UBE2J2	100523610	Promoter	hypermethylated	0.00427246
ENSSSCT00000003713	VWA1	100525347	Promoter	hypermethylated	0.00390625
ENSSSCT00000003741	GPR153	100515319	Promoter	hypermethylated	0.0185547
ENSSSCT00000003750	KLHL21	106504088	Promoter	hypermethylated	0.00474548
ENSSSCT00000003754	ZBTB48	100518669	Promoter	hypomethylated	0.0195312
ENSSSCT00000003763	SLC25A33	100517764	Promoter	hypermethylated	0.03125
ENSSSCT00000003789			Promoter	hypermethylated	0.03125
ENSSSCT00000003793	MAD2L2	100523970	Promoter	hypermethylated	0.03125
ENSSSCT00000003792			Promoter	hypermethylated	0.03125
ENSSSCT00000003898	KIF17	100738565	Promoter	hypermethylated	0.03125
ENSSSCT00000003964	WDTC1	100190994	Promoter	hypermethylated	0.00683594
ENSSSCT00000004039	SF3A3	100512288	Promoter	hypermethylated	0.015625
ENSSSCT00000004061	BMP8A	100516978	Promoter	hypermethylated	0.0109863
ENSSSCT00000004088	DLGAP1	100627012	Intragenic	hypermethylated	0.03125
ENSSSCT00000004090	NP_001231180.1	733637	Promoter	hypermethylated	0.0390625
ENSSSCT00000004300			Promoter	hypomethylated	0.0201569
ENSSSCT00000004332	TESK2	100513361	Promoter	hypermethylated	0.015625
ENSSSCT00000004330			Promoter	hypermethylated	0.015625
ENSSSCT00000004338	HECTD3	100739350	Promoter	hypermethylated	0.0078125
ENSSSCT00000004337	UROD	100514239	Promoter	hypermethylated	0.0078125
ENSSSCT00000021616			Promoter	hypermethylated	0.0078125
ENSSSCT00000004398	NFYC	100525647	Promoter	hypermethylated	0.0078125
ENSSSCT00000001096	SLC22A23	100152838	Intragenic	hypomethylated	0.00976562
ENSSSCT00000001100	BPHL	100154272	Promoter	hypermethylated	0.0195312
ENSSSCT00000022174	U6		Promoter	hypermethylated	0.03125
ENSSSCT00000001135	PAK1IP1	100156606	Promoter	hypermethylated	0.0078125
ENSSSCT00000001134	C6ORF52	100270682	Promoter	hypermethylated	0.0078125
ENSSSCT00000001153			Promoter	hypermethylated	0.0078125
ENSSSCT00000001158	MYLIP	100155795	Promoter	hypermethylated	0.000976562
ENSSSCT00000001183	MRS2	100151824	Promoter	hypermethylated	0.015625
ENSSSCT00000019917	SNORA11		Promoter	hypermethylated	0.015625
ENSSSCT00000001353			Promoter	hypermethylated	0.03125
ENSSSCT00000001352	ZNRD1	100152094	Promoter	hypermethylated	0.03125
ENSSSCT00000001349	PPP1R11	100141423	Promoter	hypermethylated	0.03125
ENSSSCT00000001481			Promoter	hypermethylated	0.03125
ENSSSCT00000001480	MDC1	100144453	Promoter	hypermethylated	0.03125
ENSSSCT00000001479			Promoter	hypermethylated	0.03125
ENSSSCT00000001547	APOM	692188	Promoter	hypermethylated	0.000976562
ENSSSCT00000001545			Promoter	hypermethylated	0.000976562
ENSSSCT00000001542	BAG6	100153950	Promoter	hypermethylated	0.000976562
ENSSSCT00000001544			Promoter	hypermethylated	0.000976562
ENSSSCT00000001543	BAG6	100153950	Promoter	hypermethylated	0.000976562
ENSSSCT00000001541			Promoter	hypermethylated	0.000976562
ENSSSCT00000001546			Promoter	hypermethylated	0.000976562
ENSSSCT00000001575	CREBL1	100144516	Promoter	hypomethylated	0.00390625
ENSSSCT00000001631			Promoter	hypermethylated	0.00488281
ENSSSCT00000001632	PSMB9	654294	Promoter	hypermethylated	0.00488281
ENSSSCT00000001621			Promoter	hypermethylated	0.00488281
ENSSSCT00000001623	PSMB8	396975	Promoter	hypermethylated	0.00488281
ENSSSCT00000001630	TAP1	733649	Promoter	hypermethylated	0.00488281
ENSSSCT00000001709	ANKS1A	100737984	Intragenic	hypermethylated	0.03125
ENSSSCT00000001716	FANCE	100152594	Promoter	hypermethylated	0.03125
ENSSSCT00000001733	SLC26A8	100621069	Promoter	hypermethylated	0.0234375
ENSSSCT00000001783			Promoter	hypermethylated	0.000133514
ENSSSCT00000001866			Promoter	hypermethylated	0.0234375
ENSSSCT00000001888	RSPH9	100157153	Promoter	hypermethylated	0.0390625
ENSSSCT00000001887			Promoter	hypermethylated	0.0390625
ENSSSCT00000001886	GTPBP2	100737129	Promoter	hypermethylated	0.0390625
ENSSSCT00000021547			Promoter	hypermethylated	0.0390625
ENSSSCT00000001916	ENPP4	100738210	Promoter	hypermethylated	0.03125
ENSSSCT00000001921			Promoter	hypermethylated	0.03125
ENSSSCT00000001920	CYP39A1	100113410	Promoter	hypermethylated	0.03125
ENSSSCT00000001977		100153192	Promoter	hypermethylated	0.03125
ENSSSCT00000001997	FAM108C1	100522555	Promoter	hypermethylated	0.0352783
ENSSSCT00000002008	EFTUD1	100739154	Promoter	hypermethylated	0.00390625
ENSSSCT00000002007	FAM154B	100513023	Promoter	hypermethylated	0.00390625
ENSSSCT00000002017	BTBD1	100154013	Promoter	hypermethylated	0.00390625
ENSSSCT00000002030			Promoter	hypermethylated	0.0390625
ENSSSCT00000002064	C15ORF42		Promoter	hypermethylated	0.0273438
ENSSSCT00000002078			Promoter	hypermethylated	0.015625
ENSSSCT00000020178	U6		Promoter	hypermethylated	0.015625
ENSSSCT00000002110	C15ORF39	100154113	Promoter	hypermethylated	0.00146484
ENSSSCT00000002180	RALGAPA1	100623648	Promoter	hypermethylated	0.0390625
ENSSSCT00000020434	U1		Promoter	hypomethylated	0.0078125
ENSSSCT00000020001			Promoter	hypomethylated	0.0078125
ENSSSCT00000002193	EAPP	100153549	Promoter	hypomethylated	0.0078125
ENSSSCT00000002534	PLEKHG3	100155870	Promoter	hypermethylated	0.00195312
ENSSSCT00000002540	MAX	100517170	Promoter	hypermethylated	0.0078125
ENSSSCT00000002695	ZC3H14	100157303	Promoter	hypermethylated	0.03125
ENSSSCT00000002713	TC2N	100156455	Promoter	hypermethylated	0.015625
ENSSSCT00000002731	UBR7	100153874	Promoter	hypermethylated	0.015625
ENSSSCT00000002730	CN142_PIG	100155082	Promoter	hypermethylated	0.015625
ENSSSCT00000002809	CINP	100155781	Intragenic	hypermethylated	0.03125
ENSSSCT00000002810	MOK	100520316	Intragenic	hypermethylated	0.03125
ENSSSCT00000002818	DYNC1H1	100037291	Intragenic	hypomethylated	0.0195312
ENSSSCT00000002837			Promoter	hypermethylated	0.0078125
ENSSSCT00000002838	RD3	100739303	Promoter	hypermethylated	0.0078125
ENSSSCT00000002831			Intragenic	hypermethylated	0.0195312
ENSSSCT00000002845	GPR132	100523318	Promoter	hypermethylated	0.046875
ENSSSCT00000009490			Intragenic	hypermethylated	0.046875
ENSSSCT00000009514	C4ORF44	100518261	Promoter	hypermethylated	0.015625
ENSSSCT00000009522	ADRA2C	733706	Promoter	hypermethylated	3.62396e-05
ENSSSCT00000009534			Intragenic	hypermethylated	0.046875
ENSSSCT00000009540	HMX1	100523559	Promoter	hypomethylated	0.0107422
ENSSSCT00000009556	CPEB2	100462674	Promoter	hypermethylated	0.015625
ENSSSCT00000009672	SCFD2	100738927	Promoter	hypermethylated	0.03125
ENSSSCT00000009697	SC4MOL	396590	Promoter	hypermethylated	0.015625
ENSSSCT00000009733	C4ORF43	100517956	Promoter	hypermethylated	0.0234375
ENSSSCT00000009757	CLOCK	100524323	Promoter	hypomethylated	1.05928e-13
ENSSSCT00000009815	MTHFD2L	100525706	Promoter	hypermethylated	0.03125
ENSSSCT00000009814			Promoter	hypermethylated	0.03125
ENSSSCT00000009834	NUP54	100512118	Promoter	hypermethylated	0.00390625
ENSSSCT00000009893	POU4F2	100522504	Promoter	hypermethylated	0.03125
ENSSSCT00000009902	OTUD4	100524693	Promoter	hypermethylated	0.000244141
ENSSSCT00000009959	BBS7	100521283	Promoter	hypermethylated	0.03125
ENSSSCT00000010008	CASP6	100517293	Promoter	hypermethylated	0.03125
ENSSSCT00000010109	WDFY3	100523387	Intragenic	hypermethylated	0.015625
ENSSSCT00000010123	THAP9	100525594	Promoter	hypermethylated	0.0273438
ENSSSCT00000010125	SCD5	100135661	Intragenic	hypermethylated	0.03125
ENSSSCT00000016143	STIM1	100171399	Promoter	hypermethylated	0.00683594
ENSSSCT00000016201			Promoter	hypermethylated	0.03125
ENSSSCT00000016204	ARRB1	100521141	Promoter	hypermethylated	0.0244141
ENSSSCT00000016280	CTSC	100522387	Promoter	hypermethylated	0.03125
ENSSSCT00000016326	ENDOD1	100526236	Promoter	hypermethylated	0.00195312
ENSSSCT00000016566	ESAM	100522817	Promoter	hypermethylated	0.0078125
ENSSSCT00000016587	PATE3	100524392	Intragenic	hypermethylated	0.0195312
ENSSSCT00000016593	SRPR	100513370	Promoter	hypermethylated	0.00390625
ENSSSCT00000016592			Promoter	hypermethylated	0.00390625
ENSSSCT00000016598	ST3GAL4	396602	Intragenic	hypermethylated	0.03125
ENSSSCT00000016739			Promoter	hypermethylated	0.0078125
ENSSSCT00000016794			Promoter	hypermethylated	0.03125
ENSSSCT00000016795			Promoter	hypermethylated	0.03125
ENSSSCT00000016857	PPFIA4	100512361	Intragenic	hypermethylated	0.03125
ENSSSCT00000016961	IVNS1ABP	100302027	Promoter	hypermethylated	0.0166016
ENSSSCT00000016986	NSL1	100525770	Promoter	hypermethylated	0.03125
ENSSSCT00000016985	TATDN3	100523687	Promoter	hypermethylated	0.03125
ENSSSCT00000017045	EIF2D	100519862	Promoter	hypermethylated	0.015625
ENSSSCT00000013243	WWC3	100157216	Intragenic	hypermethylated	0.015625
ENSSSCT00000013251	MSL3	100526025	Promoter	hypermethylated	0.00463867
ENSSSCT00000013277	ACE2	100144303	Promoter	hypermethylated	0.015625
ENSSSCT00000013288	RBBP7	100519001	Promoter	hypermethylated	0.0266113
ENSSSCT00000013289	REPS2	100738275	Intragenic	hypomethylated	0.015625
ENSSSCT00000013425	SYN1	100216310	Promoter	hypermethylated	0.00390625
ENSSSCT00000013428	ELK1	100522002	Promoter	hypermethylated	0.015625
ENSSSCT00000013477	IQSEC2	100520058	Promoter	hypomethylated	0.015625
ENSSSCT00000013503	APEX2	100519003	Promoter	hypermethylated	0.03125
ENSSSCT00000013653	CSTF2	100515986	Promoter	hypermethylated	0.03125
ENSSSCT00000013906			Promoter	hypermethylated	5.34058e-05
ENSSSCT00000013935			Promoter	hypermethylated	0.015625
ENSSSCT00000013936	VMA21	100515811	Promoter	hypermethylated	0.015625
ENSSSCT00000013957	HAUS7	100518818	Promoter	hypermethylated	0.00463867
ENSSSCT00000013964	BCAP31	100520774	Promoter	hypermethylated	0.0078125
ENSSSCT00000013979	L1CAM	100525324	Promoter	hypermethylated	0.0390625
ENSSSCT00000014008			Promoter	hypermethylated	0.00195312
ENSSSCT00000014009	MTCP1NB	100517449	Promoter	hypermethylated	0.00195312
ENSSSCT00000014006	BRCC3	100516948	Promoter	hypermethylated	0.00195312
ENSSSCT00000014007			Intragenic	hypermethylated	0.015625
ENSSSCT00000014016	MPP1	100517992	Intragenic	hypermethylated	0.015625
ENSSSCT00000014018	GAB3	100518409	Intragenic	hypermethylated	0.03125
ENSSSCT00000010292	EBPL	100516290	Promoter	hypermethylated	0.00390625
ENSSSCT00000003063			Promoter	hypermethylated	0.0078125
ENSSSCT00000009356			Promoter	hypermethylated	0.015625
ENSSSCT00000011592			Promoter	hypermethylated	0.00195312
ENSSSCT00000014053	CARS	100516312	Promoter	hypermethylated	0.0078125
ENSSSCT00000010408	GPR180	100516928	Promoter	hypermethylated	0.0078125
ENSSSCT00000002063	RHCG	733644	Promoter	hypermethylated	0.00390625
ENSSSCT00000019791	SNORD57		Promoter	hypermethylated	0.0078125
ENSSSCT00000003859	RSG1	100521799	Promoter	hypermethylated	0.00390625
ENSSSCT00000011123			Promoter	hypermethylated	0.03125
ENSSSCT00000015218	EDG4	100038015	Promoter	hypermethylated	0.03125
ENSSSCT00000016224	TSKU	100522628	Promoter	hypermethylated	0.0078125
ENSSSCT00000013210			Promoter	hypermethylated	0.015625
ENSSSCT00000004359	SZT2	100521458	Promoter	hypermethylated	0.0078125
ENSSSCT00000012215	AKR1E2	733633	Promoter	hypermethylated	0.00195312
ENSSSCT00000012217			Promoter	hypermethylated	0.00195312
ENSSSCT00000012214	AKR1E2	733633	Promoter	hypermethylated	0.00195312
ENSSSCT00000012216			Promoter	hypermethylated	0.00195312
ENSSSCT00000008298			Promoter	hypermethylated	0.00390625
ENSSSCT00000008256			Promoter	hypermethylated	0.00390625
ENSSSCT00000003378	CD79-ALPHA	100190992	Promoter	hypermethylated	0.00390625
ENSSSCT00000008058			Promoter	hypermethylated	0.0195312
ENSSSCT00000008057	SRSF6	768102	Promoter	hypermethylated	0.0195312
ENSSSCT00000009912	IL15	397683	Promoter	hypermethylated	0.00390625
ENSSSCT00000000756	GAPDH	396823	Promoter	hypermethylated	0.0078125
ENSSSCT00000004727			Promoter	hypermethylated	0.0078125
ENSSSCT00000018915	MEOX1	100516574	Promoter	hypermethylated	0.00390625
ENSSSCT00000018046	KCP	100517738	Promoter	hypermethylated	0.0078125
ENSSSCT00000008584			Promoter	hypermethylated	0.00390625
ENSSSCT00000012442	NCKIPSD	100524278	Promoter	hypermethylated	0.00390625
ENSSSCT00000001991			Promoter	hypermethylated	0.0078125
ENSSSCT00000012547	ARF4	595108	Promoter	hypermethylated	0.0078125
ENSSSCT00000007475	GNAI3	100144421	Promoter	hypermethylated	0.0488281
ENSSSCT00000018636	TERT	492280	Promoter	hypermethylated	0.0078125
ENSSSCT00000015358			Promoter	hypermethylated	0.0195312
ENSSSCT00000002959	FAM92B	100514288	Promoter	hypermethylated	0.0117188
ENSSSCT00000004042	POU3F1	397513	Promoter	hypermethylated	0.0273438
ENSSSCT00000005487			Promoter	hypermethylated	0.00195312
ENSSSCT00000003814			Promoter	hypermethylated	0.0078125
ENSSSCT00000019286			Promoter	hypermethylated	0.00390625
ENSSSCT00000014152	ZDHHC24	100519820	Promoter	hypermethylated	0.00195312
ENSSSCT00000014153	ACTN3	100516662	Promoter	hypermethylated	0.00390625
ENSSSCT00000010590	BNIP3L	100152675	Promoter	hypermethylated	0.00390625
ENSSSCT00000012342	CTNNB1	397657	Promoter	hypermethylated	0.0078125
ENSSSCT00000000008	TRMU	100521087	Promoter	hypermethylated	0.015625
ENSSSCT00000009519			Promoter	hypermethylated	0.0234375
ENSSSCT00000012481	HYAL3	404696	Promoter	hypermethylated	0.00390625
ENSSSCT00000012245	ASTE1	100156751	Promoter	hypermethylated	0.00390625
ENSSSCT00000009423			Promoter	hypermethylated	0.0078125
ENSSSCT00000007693			Promoter	hypermethylated	0.00976562
ENSSSCT00000006458	COMMD5	100522132	Promoter	hypermethylated	0.0390625
ENSSSCT00000006714	NECAB1	100737996	Promoter	hypermethylated	0.0117188
ENSSSCT00000018921	EZH1	100518394	Promoter	hypermethylated	0.046875
ENSSSCT00000000468			Promoter	hypermethylated	0.00390625
ENSSSCT00000003697	TNFRSF18	100622025	Promoter	hypermethylated	0.03125
ENSSSCT00000019275			Promoter	hypermethylated	0.015625
ENSSSCT00000006210	SLC27A4	100155567	Promoter	hypermethylated	0.015625
ENSSSCT00000014836	PRR36	102160785	Promoter	hypermethylated	0.00390625
ENSSSCT00000017810	OTOS	100525436	Promoter	hypermethylated	0.0390625
ENSSSCT00000017420	FKBP7	100144630	Promoter	hypermethylated	0.00390625
ENSSSCT00000013959	ATP2B3	100520061	Promoter	hypermethylated	0.00390625
ENSSSCT00000013960	ATP2B2	100625418	Promoter	hypermethylated	0.00390625
ENSSSCT00000019043	GSDMA	100512434	Promoter	hypermethylated	0.0078125
ENSSSCT00000014313	VWCE	100522060	Promoter	hypermethylated	0.00390625
ENSSSCT00000018134	ELMO1	100522109	Promoter	hypermethylated	0.0195312
ENSSSCT00000011433	FAS	396826	Promoter	hypermethylated	0.00390625
ENSSSCT00000011945			Promoter	hypermethylated	0.0078125
ENSSSCT00000008442			Promoter	hypermethylated	0.03125
ENSSSCT00000009520	LREAP1	399654	Promoter	hypermethylated	0.0195312
ENSSSCT00000008519	STX1B	100512651	Promoter	hypermethylated	0.00390625
ENSSSCT00000003191	GAPDHS	100517097	Promoter	hypermethylated	0.015625
ENSSSCT00000015348			Promoter	hypermethylated	0.00195312
ENSSSCT00000008909	STARD7	100525865	Promoter	hypermethylated	0.0488281
ENSSSCT00000012187			Promoter	hypermethylated	0.03125
ENSSSCT00000019125		100738426	Promoter	hypermethylated	0.03125
ENSSSCT00000002109	COMMD4	100152086	Promoter	hypermethylated	0.0390625
ENSSSCT00000013246	HCCS	100524598	Promoter	hypermethylated	0.0078125
ENSSSCT00000005853	CA9	100152792	Promoter	hypermethylated	0.015625
ENSSSCT00000005841	PIGO	100624832	Promoter	hypermethylated	0.0273438
ENSSSCT00000012124	ARMC3	100519618	Promoter	hypermethylated	0.00390625
ENSSSCT00000008076			Promoter	hypermethylated	0.0273438
ENSSSCT00000013475			Promoter	hypermethylated	0.0195312
ENSSSCT00000014228	EHD1	100516416	Promoter	hypermethylated	0.00390625
ENSSSCT00000004358	HYI	100517478	Promoter	hypermethylated	0.015625
ENSSSCT00000000011	FBLN1	100519144	Promoter	hypermethylated	0.0195312
ENSSSCT00000015173	INSL3	397024	Promoter	hypermethylated	0.015625
ENSSSCT00000016445	BACE1	100511707	Promoter	hypermethylated	0.0117188
ENSSSCT00000009515	HTT	397014	Promoter	hypermethylated	0.00390625
ENSSSCT00000010438	ZIC2	100622978	Promoter	hypermethylated	0.00390625
ENSSSCT00000011434			Promoter	hypermethylated	0.00195312
ENSSSCT00000011130	MAP3K21	100154002	Promoter	hypermethylated	0.0078125
ENSSSCT00000015138	C19ORF44		Promoter	hypermethylated	0.015625
ENSSSCT00000018275			Promoter	hypermethylated	0.00390625
ENSSSCT00000002077			Promoter	hypermethylated	0.0117188
ENSSSCT00000008558			Promoter	hypermethylated	0.00390625
ENSSSCT00000006187	AK1	100521423	Promoter	hypermethylated	0.0078125
ENSSSCT00000006513	CHRAC1	100519089	Promoter	hypermethylated	0.046875
ENSSSCT00000017957		100738798	Promoter	hypermethylated	0.0195312
ENSSSCT00000003300			Promoter	hypermethylated	0.00195312
ENSSSCT00000008651	ZC3H7A	100517644	Promoter	hypermethylated	0.0078125
ENSSSCT00000001106			Promoter	hypermethylated	0.00390625
ENSSSCT00000014175	CCDC85B	100525383	Promoter	hypermethylated	0.0390625
ENSSSCT00000010083	NAP1L5	100616076	Promoter	hypermethylated	0.0390625
ENSSSCT00000015698			Promoter	hypermethylated	0.00390625
ENSSSCT00000015153			Promoter	hypermethylated	0.00195312
ENSSSCT00000004238			Promoter	hypermethylated	0.00390625
ENSSSCT00000017402	HOXD10	100515344	Promoter	hypermethylated	0.0078125
ENSSSCT00000011297	VDAC2	397659	Promoter	hypermethylated	0.0195312
ENSSSCT00000008080	PABPC1L	100151962	Promoter	hypermethylated	0.0078125
ENSSSCT00000003707	PUSL1	100524091	Promoter	hypermethylated	0.0078125
ENSSSCT00000019537	FXR2	100512131	Promoter	hypermethylated	0.0078125
ENSSSCT00000018043	IRF5	100515633	Promoter	hypermethylated	0.0078125
ENSSSCT00000002859			Promoter	hypermethylated	0.0117188
ENSSSCT00000017258	DUSP4	100514374	Promoter	hypermethylated	0.00195312
ENSSSCT00000006008	GNG10	100515992	Promoter	hypermethylated	0.00390625
ENSSSCT00000015033	NANOS3	100512889	Promoter	hypermethylated	0.00390625
ENSSSCT00000016451	IL10RA	100525654	Promoter	hypermethylated	0.00390625
ENSSSCT00000018179	HOXA11	100521236	Promoter	hypermethylated	0.00390625
ENSSSCT00000011587	CNNM2	100155831	Promoter	hypermethylated	0.0117188
ENSSSCT00000004845	OSTM1	100049681	Promoter	hypermethylated	0.0117188
ENSSSCT00000003751	TNFRSF25	100516201	Promoter	hypermethylated	0.00390625
ENSSSCT00000002973	TAF1C	100516196	Promoter	hypermethylated	0.015625
ENSSSCT00000018708			Promoter	hypermethylated	0.00390625
ENSSSCT00000003356	TMEM145	100513091	Promoter	hypermethylated	0.00390625
ENSSSCT00000011812	UBFD1	100523987	Promoter	hypermethylated	0.0117188
ENSSSCT00000000286	C12ORF10	100516439	Promoter	hypermethylated	0.0078125
ENSSSCT00000010559	RHOBTB2	100152436	Promoter	hypermethylated	0.0390625
ENSSSCT00000015275			Promoter	hypermethylated	0.0195312
ENSSSCT00000018418	PPAP2A	100515451	Promoter	hypermethylated	0.0273438
ENSSSCT00000002618	COQ6	100155731	Promoter	hypermethylated	0.0195312
ENSSSCT00000015750	LARS	100525981	Promoter	hypermethylated	0.0390625
ENSSSCT00000016302			Promoter	hypermethylated	0.0078125
ENSSSCT00000001981	MORF4L1	100154823	Promoter	hypermethylated	0.0195312
ENSSSCT00000013028	TEX55	100511595	Promoter	hypermethylated	0.0195312
ENSSSCT00000010923	PITPNB	100157274	Promoter	hypermethylated	0.0195312
ENSSSCT00000003402	PLAUR	100521017	Promoter	hypermethylated	0.0234375
ENSSSCT00000019561	CHD5	100738053	Promoter	hypermethylated	0.0273438
ENSSSCT00000011089	SEPTIN5	100156312	Promoter	hypermethylated	0.0078125
ENSSSCT00000009469			Promoter	hypermethylated	0.0078125
ENSSSCT00000009468			Promoter	hypermethylated	0.0078125
ENSSSCT00000001362	MOG	100141421	Promoter	hypermethylated	0.0078125
ENSSSCT00000015679			Promoter	hypermethylated	0.00390625
ENSSSCT00000015680	ECSCR	100522859	Promoter	hypermethylated	0.00390625
ENSSSCT00000016501	SORL1	100626812	Promoter	hypermethylated	0.0078125
ENSSSCT00000010384	CLN5	100152208	Promoter	hypermethylated	0.00585938
ENSSSCT00000002037	FES	100155631	Promoter	hypermethylated	0.0117188
ENSSSCT00000011106	ACTN2	100157406	Promoter	hypermethylated	0.00976562
ENSSSCT00000000959	SLC17A8	100526221	Promoter	hypermethylated	0.0117188
ENSSSCT00000017637	VIL1	100156373	Promoter	hypermethylated	0.00390625
ENSSSCT00000000036	TTLL12	100621422	Promoter	hypermethylated	0.0078125
ENSSSCT00000020245	SNORD56		Promoter	hypermethylated	0.0195312
ENSSSCT00000008724	OR1F1	100516963	Promoter	hypermethylated	0.00195312
ENSSSCT00000001966			Promoter	hypermethylated	0.00195312
ENSSSCT00000002065	KIF7	100624604	Promoter	hypermethylated	0.0195312
ENSSSCT00000007791	NXT1	100514739	Promoter	hypermethylated	0.0273438
ENSSSCT00000002252	DHRS4	397082	Promoter	hypermethylated	0.00390625
ENSSSCT00000011773	STK32C	100737116	Promoter	hypermethylated	0.0117188
ENSSSCT00000001881			Promoter	hypermethylated	0.00390625
ENSSSCT00000007143	GBA	449572	Promoter	hypermethylated	0.046875
ENSSSCT00000007142			Promoter	hypermethylated	0.046875
ENSSSCT00000016645	ETNK2	100622861	Promoter	hypermethylated	0.015625
ENSSSCT00000001895	MRPL14	100157118	Promoter	hypermethylated	0.00390625
ENSSSCT00000009208			Promoter	hypermethylated	0.0117188
ENSSSCT00000013882			Promoter	hypermethylated	0.0273438
ENSSSCT00000017662			Promoter	hypermethylated	0.0371094
ENSSSCT00000013891	ZIC3	100156863	Promoter	hypermethylated	0.0136719
ENSSSCT00000017036			Promoter	hypermethylated	0.00390625
ENSSSCT00000005305	ARHGAP11A	100157473	Promoter	hypermethylated	0.0078125
ENSSSCT00000007287	ADAMTSL4	100514576	Promoter	hypermethylated	0.0117188
ENSSSCT00000008240			Promoter	hypermethylated	0.0117188
ENSSSCT00000008241			Promoter	hypermethylated	0.0117188
ENSSSCT00000008242			Promoter	hypermethylated	0.0117188
ENSSSCT00000008851			Promoter	hypermethylated	0.00390625
ENSSSCT00000001561	ZBTB12	100124380	Promoter	hypermethylated	0.0195312
ENSSSCT00000003007			Promoter	hypermethylated	0.03125
ENSSSCT00000003080	PLEKHG4	100524497	Promoter	hypermethylated	0.0117188
ENSSSCT00000014722	FZR1	497234	Promoter	hypermethylated	0.0195312
ENSSSCT00000014370		100517803	Promoter	hypermethylated	0.03125
ENSSSCT00000007832			Promoter	hypermethylated	0.0078125
ENSSSCT00000011009	RAB36	100519392	Promoter	hypermethylated	0.046875
ENSSSCT00000015793			Promoter	hypermethylated	0.00390625
ENSSSCT00000007006	KCNJ9	100152828	Promoter	hypermethylated	0.0371094
ENSSSCT00000004013			Promoter	hypermethylated	0.00390625
ENSSSCT00000022080	U5		Promoter	hypermethylated	0.0390625
ENSSSCT00000014612	ABCC8	100158245	Promoter	hypermethylated	0.0273438
ENSSSCT00000016466	UPK2	397075	Promoter	hypermethylated	0.00390625
ENSSSCT00000005051	C2CD4B	100738676	Promoter	hypermethylated	0.0078125
ENSSSCT00000001063	APBA2	100518971	Promoter	hypermethylated	0.00390625
ENSSSCT00000003474	GRIN2D	100521797	Promoter	hypermethylated	0.0117188
ENSSSCT00000007270	TNFAIP8L2	100155916	Promoter	hypermethylated	0.0078125
ENSSSCT00000005355	APBA2	100739808	Promoter	hypermethylated	0.0390625
ENSSSCT00000017020	VWC2	100515158	Promoter	hypermethylated	0.00195312
ENSSSCT00000002573	KIAA0247	100155733	Promoter	hypermethylated	0.00390625
ENSSSCT00000000283	MFSD5	100157167	Promoter	hypermethylated	0.0195312
ENSSSCT00000018197	DFNA5	100522585	Promoter	hypermethylated	0.0078125
ENSSSCT00000003362			Promoter	hypermethylated	0.03125
ENSSSCT00000004128	TRAPPC8	100737796	Promoter	hypermethylated	0.00390625
ENSSSCT00000015786	HMGXB3	100516069	Promoter & Intragenic	hypermethylated	0.03125
ENSSSCT00000008062	MYBL2	100157175	Promoter	hypermethylated	0.0390625
ENSSSCT00000013053	SLC35A5	100516761	Promoter	hypermethylated	0.00390625
ENSSSCT00000017555			Promoter	hypermethylated	0.0390625
ENSSSCT00000013217	RIPK4	100518276	Promoter	hypermethylated	0.00390625
ENSSSCT00000011068	MED15	100155104	Promoter	hypermethylated	0.0078125
ENSSSCT00000008803	NOXO1	100523543	Promoter	hypermethylated	0.015625
ENSSSCT00000013562			Promoter	hypermethylated	0.00390625
ENSSSCT00000011813	EARS2	100523812	Promoter	hypermethylated	0.0273438
ENSSSCT00000000053		100510960	Promoter	hypermethylated	0.00390625
ENSSSCT00000013215			Promoter	hypermethylated	0.03125
ENSSSCT00000002830	C14ORF153	100523621	Promoter	hypermethylated	0.0136719
ENSSSCT00000012096			Promoter	hypermethylated	0.00390625
ENSSSCT00000013563		100621166	Promoter	hypermethylated	0.00195312
ENSSSCT00000000543	PTPRB	100156181	Promoter	hypermethylated	0.0390625
ENSSSCT00000016839			Promoter	hypermethylated	0.046875
ENSSSCT00000000717	PHC1	100155344	Promoter	hypermethylated	0.015625
ENSSSCT00000010419	UGGT2	100154594	Promoter	hypermethylated	0.00390625
ENSSSCT00000004118	TAF4B	100037274	Promoter	hypermethylated	0.0195312
ENSSSCT00000014794	DENND1C	100518598	Promoter	hypermethylated	0.03125
ENSSSCT00000013476	TSPYL2	100519695	Promoter	hypermethylated	0.0195312
ENSSSCT00000001864			Promoter	hypermethylated	0.03125
ENSSSCT00000000228			Promoter	hypermethylated	0.03125
ENSSSCT00000003630	LENG9	100525050	Promoter	hypermethylated	0.0136719
ENSSSCT00000001904			Promoter	hypermethylated	0.00390625
ENSSSCT00000012801	ZIC4	100519623	Promoter	hypermethylated	0.0390625
ENSSSCT00000017649	ZFAND2B	100157982	Promoter	hypermethylated	0.0195312
ENSSSCT00000008701	ANKS3	100511250	Promoter	hypermethylated	0.015625
ENSSSCT00000014278	MTA2	100515941	Promoter	hypermethylated	0.0390625
ENSSSCT00000018971			Promoter	hypermethylated	0.0195312
ENSSSCT00000006572			Promoter	hypermethylated	0.0195312
ENSSSCT00000001857			Promoter	hypermethylated	0.03125
ENSSSCT00000007500	SCAMC-1	100518780	Promoter	hypermethylated	0.0078125
ENSSSCT00000019001		100519107	Promoter	hypermethylated	0.0078125
ENSSSCT00000015587			Promoter	hypermethylated	0.0390625
ENSSSCT00000008883	BCL2L11	396632	Promoter	hypermethylated	0.0136719
ENSSSCT00000019399	DPH1	100525608	Promoter	hypermethylated	0.00390625
ENSSSCT00000018819	PSMC5	397043	Promoter	hypermethylated	0.00585938
ENSSSCT00000019186	CUEDC1	100511955	Promoter	hypermethylated	0.0273438
ENSSSCT00000008008			Promoter	hypermethylated	0.03125
ENSSSCT00000013954			Promoter	hypermethylated	0.00390625
ENSSSCT00000008566	IL4R	397614	Promoter	hypermethylated	0.0195312
ENSSSCT00000018020	KLF14	100174956	Promoter	hypermethylated	0.0273438
ENSSSCT00000019647	NT5M	100513046	Promoter	hypermethylated	0.00390625
ENSSSCT00000012703	WNT7A	100153445	Promoter	hypermethylated	0.0078125
ENSSSCT00000019106	NXPH3	100736722	Promoter	hypermethylated	0.0136719
ENSSSCT00000010750	RHOF	100144500	Promoter	hypermethylated	0.0390625
ENSSSCT00000009955	ADAD1	100624194	Promoter	hypermethylated	0.0117188
ENSSSCT00000004426			Promoter	hypermethylated	0.0117188
ENSSSCT00000002950			Promoter	hypermethylated	0.00390625
ENSSSCT00000014240	C11orf20		Promoter	hypermethylated	0.0195312
ENSSSCT00000008517	ORAI3	100736565	Promoter	hypermethylated	0.00390625
ENSSSCT00000018633			Promoter	hypomethylated	0.0078125
ENSSSCT00000018084			Promoter	hypomethylated	0.0390625
ENSSSCT00000020888	U1		Promoter	hypomethylated	0.0078125
ENSSSCT00000019296			Promoter	hypomethylated	0.0078125
ENSSSCT00000019358			Promoter	hypomethylated	0.0390625
ENSSSCT00000007445	DENND2D	100154003	Promoter	hypomethylated	0.0390625
ENSSSCT00000018732	NUP85	100526070	Promoter	hypomethylated	0.0390625
ENSSSCT00000011047	CCDC116	100154312	Promoter	hypomethylated	0.0078125
ENSSSCT00000003522	CCDC155	100515317	Promoter	hypomethylated	0.0078125
ENSSSCT00000003523			Promoter	hypomethylated	0.0078125
ENSSSCT00000001126	SLC35B3	100157111	Promoter	hypomethylated	0.0273438
ENSSSCT00000010960	CCDC157	100739109	Promoter	hypomethylated	0.00390625
ENSSSCT00000007908	HM13	100523032	Promoter	hypomethylated	0.0078125
ENSSSCT00000002100	SNX33	100153032	Promoter	hypomethylated	0.0117188
ENSSSCT00000012435	TREX1	100155669	Promoter	hypomethylated	0.0273438
ENSSSCT00000001107			Promoter	hypomethylated	0.00390625
ENSSSCT00000012387			Promoter	hypomethylated	0.0273438
ENSSSCT00000003090	TMEM208	100523188	Promoter	hypomethylated	0.0488281
ENSSSCT00000015331	B4GALT7	100316855	Promoter	hypomethylated	0.0078125
ENSSSCT00000003573	JOSD2	100627842	Promoter	hypomethylated	0.0195312
ENSSSCT00000014440			Promoter	hypomethylated	0.0390625
ENSSSCT00000017435			Promoter	hypomethylated	0.0136719
ENSSSCT00000013480	HSD17B10	100524293	Promoter	hypomethylated	0.0195312
ENSSSCT00000007208	S100A2	100152729	Promoter	hypomethylated	0.0273438
ENSSSCT00000007994	CPNE1	100233174	Promoter	hypomethylated	0.03125
ENSSSCT00000011144			Promoter	hypomethylated	0.00195312
ENSSSCT00000003570	SHANK1	100512353	Promoter	hypomethylated	0.0078125
ENSSSCT00000012426	CAMP		Promoter	hypomethylated	0.0117188
ENSSSCT00000020202	SNORD60		Promoter	hypomethylated	0.00390625
ENSSSCT00000020840	snoR38		Promoter	hypomethylated	0.046875
ENSSSCT00000003343			Promoter	hypomethylated	0.015625
ENSSSCT00000000443	STAT6	100153518	Promoter	hypomethylated	0.0195312
ENSSSCT00000011888	SCCPDH	100512485	Promoter	hypomethylated	0.046875
ENSSSCT00000010662	ANHX	100153205	Promoter	hypomethylated	0.03125
ENSSSCT00000016945	LAMC1	100514785	Promoter	hypomethylated	0.0390625
ENSSSCT00000013972	PLXNB3	100525146	Promoter	hypomethylated	0.00390625
ENSSSCT00000003717	SSU72	100525522	Promoter	hypomethylated	0.0390625
ENSSSCT00000008393			Promoter	hypomethylated	0.00976562
ENSSSCT00000012677			Promoter	hypomethylated	0.0117188
ENSSSCT00000012676	TMEM40	100526186	Promoter	hypomethylated	0.0117188
ENSSSCT00000013938			Promoter	hypomethylated	0.00976562
ENSSSCT00000013909			Promoter	hypomethylated	0.0195312
ENSSSCT00000006464			Promoter	hypomethylated	0.0195312
ENSSSCT00000019144	SAMD14	102159512	Promoter	hypomethylated	0.015625
ENSSSCT00000003611	NLRP12	100523066	Promoter	hypomethylated	0.0390625
ENSSSCT00000009934	C4ORF33	100515496	Promoter	hypomethylated	0.0195312
ENSSSCT00000003684			Promoter	hypomethylated	0.0117188
ENSSSCT00000003488			Promoter	hypomethylated	0.015625
ENSSSCT00000003487	BAX-ALPHA	396633	Promoter	hypomethylated	0.015625
ENSSSCT00000003056	COG8	100517220	Promoter	hypomethylated	0.0488281
ENSSSCT00000000381	BLOC1S1	100517399	Promoter	hypomethylated	0.00976562
ENSSSCT00000004256	TTC4	100513360	Promoter	hypomethylated	0.00195312
ENSSSCT00000013271	ASB9	100158057	Promoter	hypomethylated	0.0078125
ENSSSCT00000018274			Promoter	hypomethylated	0.0390625
ENSSSCT00000008161	SULF2	100739059	Promoter	hypomethylated	0.015625
ENSSSCT00000010601	CLU	397025	Promoter	hypomethylated	0.00390625
ENSSSCT00000008087			Promoter	hypomethylated	0.00390625
ENSSSCT00000007279	ANXA9	100152685	Promoter	hypomethylated	0.0273438
ENSSSCT00000014851	RPS28	414420	Promoter	hypomethylated	0.0273438
ENSSSCT00000005503	FBXO33	100157705	Promoter	hypomethylated	0.0390625
ENSSSCT00000001583	AGPAT1	613128	Promoter	hypomethylated	0.0078125
ENSSSCT00000007413	MAGI3	100153223	Promoter	hypomethylated	0.0195312
ENSSSCT00000003963	SLC9A1	397458	Promoter	hypomethylated	0.0273438
ENSSSCT00000010710	TCTN2	100153315	Promoter	hypomethylated	0.00390625
ENSSSCT00000002257			Promoter	hypomethylated	0.00585938
ENSSSCT00000006479	GPT	100524618	Promoter	hypomethylated	0.00195312
ENSSSCT00000010032	TACR3	100521983	Promoter	hypomethylated	0.0117188
ENSSSCT00000004710	RPLP1	100523874	Promoter	hypomethylated	0.046875
ENSSSCT00000018650			Promoter	hypomethylated	0.00390625
ENSSSCT00000021684	U6		Promoter	hypomethylated	0.0078125
ENSSSCT00000007005	IGSF8	100154024	Promoter	hypomethylated	0.00390625
ENSSSCT00000001105			Promoter	hypomethylated	0.00390625
ENSSSCT00000005748	JAK2	397201	Promoter	hypomethylated	0.0078125
ENSSSCT00000012431			Promoter	hypomethylated	0.0234375
ENSSSCT00000020152	7SK		Promoter	hypomethylated	0.015625
ENSSSCT00000003230			Promoter	hypomethylated	0.0195312
ENSSSCT00000003351			Promoter	hypomethylated	0.00390625
ENSSSCT00000008928	MFSD9	100626073	Promoter	hypomethylated	0.00390625
ENSSSCT00000015981	CNGA4	100519325	Promoter & Intragenic	hypermethylated	0.0078125
ENSSSCT00000001986	RASGRF1	100157221	Promoter	hypomethylated	0.0371094
ENSSSCT00000020023			Promoter	hypomethylated	0.0195312
ENSSSCT00000008421	MYL10	100519360	Promoter	hypomethylated	0.0195312
ENSSSCT00000004448	FGFR1OP	100153548	Promoter	hypomethylated	0.00390625
ENSSSCT00000011574	PSD	100157049	Promoter	hypomethylated	0.00390625
ENSSSCT00000012277	THRB	396776	Promoter	hypomethylated	0.00390625
ENSSSCT00000008092			Promoter	hypomethylated	0.0234375
ENSSSCT00000013573			Promoter	hypomethylated	0.0195312
ENSSSCT00000014177	CTSW	100525853	Promoter	hypomethylated	0.0078125
ENSSSCT00000014859	MYO1F	100517998	Promoter	hypomethylated	0.03125
ENSSSCT00000014858			Promoter	hypomethylated	0.03125
ENSSSCT00000007370	GDAP2	100153342	Promoter	hypomethylated	0.0390625
ENSSSCT00000001595			Promoter	hypomethylated	0.00390625
ENSSSCT00000006520	COL22A1	100519955	Promoter	hypomethylated	0.046875
ENSSSCT00000017753	DGKD	100738616	Promoter	hypomethylated	0.0078125
ENSSSCT00000002140			Promoter	hypomethylated	0.0195312
ENSSSCT00000018978			Promoter	hypomethylated	0.00390625
ENSSSCT00000002525	RGMA	100156429	Promoter	hypomethylated	0.0136719
ENSSSCT00000015300	FLT4	100518179	Promoter	hypomethylated	0.0273438
ENSSSCT00000014298			Promoter	hypomethylated	0.0078125
ENSSSCT00000015822		100524074	Promoter	hypomethylated	0.015625
ENSSSCT00000001711	SCUBE3	100152993	Promoter	hypomethylated	0.0195312
ENSSSCT00000001898		100622190	Promoter	hypomethylated	0.0195312
ENSSSCT00000016613	APLP2	100126835	Promoter	hypomethylated	0.00390625
ENSSSCT00000003976			Promoter	hypomethylated	0.0273438
ENSSSCT00000007082	INSRR	100155702	Promoter	hypomethylated	0.03125
ENSSSCT00000010989	PISD	100153506	Promoter	hypomethylated	0.0195312
ENSSSCT00000002375			Promoter	hypomethylated	0.00390625
ENSSSCT00000002154	ADPGK	100623786	Promoter	hypomethylated	0.0117188
ENSSSCT00000019510	BCL6B	100517187	Promoter	hypomethylated	0.0078125
ENSSSCT00000022126	SNORA31		Promoter	hypomethylated	0.03125
ENSSSCT00000005323	ASB7	100519936	Promoter	hypomethylated	0.00390625
ENSSSCT00000007104			Promoter	hypomethylated	0.0195312
ENSSSCT00000006230	NUP188	100153500	Promoter	hypomethylated	0.0273438
ENSSSCT00000018202	DBNL	100524413	Promoter	hypomethylated	0.0273438
ENSSSCT00000020068			Promoter	hypomethylated	0.03125
ENSSSCT00000018713	ZACN	100623825	Promoter	hypomethylated	0.03125
ENSSSCT00000016335			Promoter	hypomethylated	0.0390625
ENSSSCT00000009001			Promoter	hypomethylated	0.0078125
ENSSSCT00000001749	PI16	100155010	Promoter	hypomethylated	0.0390625
ENSSSCT00000009406	APOB	100523371	Promoter	hypomethylated	0.0078125
ENSSSCT00000000467	B4GALNT1	100516440	Promoter	hypomethylated	0.0078125
ENSSSCT00000011235			Promoter	hypomethylated	0.0390625
ENSSSCT00000019014	CCR7	396663	Promoter	hypomethylated	0.03125
ENSSSCT00000002137	CCDC33	100622018	Promoter	hypomethylated	0.00390625
ENSSSCT00000016317	ANKRD49	100516989	Promoter	hypomethylated	0.0390625
ENSSSCT00000015974	FXC1	100623727	Promoter	hypomethylated	0.0390625
ENSSSCT00000021840	U6		Promoter	hypomethylated	0.03125
ENSSSCT00000007146	MUC1	397382	Promoter	hypomethylated	0.00390625
ENSSSCT00000001721			Promoter	hypomethylated	0.00585938
ENSSSCT00000012519	PHF7	100152414	Promoter	hypomethylated	0.00390625
ENSSSCT00000005126			Promoter	hypomethylated	0.00390625
ENSSSCT00000002553	PLEKHH1	100152619	Promoter	hypomethylated	0.015625
ENSSSCT00000013854			Promoter	hypomethylated	0.0195312
ENSSSCT00000010798	VSIG10	100153531	Promoter	hypomethylated	0.0078125
ENSSSCT00000001722	NP_001033055.1	654299	Promoter	hypomethylated	0.0117188
ENSSSCT00000013552	GJB1	100519581	Promoter	hypomethylated	0.00390625
ENSSSCT00000008285			Promoter	hypomethylated	0.0273438
ENSSSCT00000000570	PKP2	100526169	Promoter	hypomethylated	0.015625
ENSSSCT00000005232	SPTBN5	100155358	Promoter	hypomethylated	0.0195312
ENSSSCT00000012033	AQP7	100126283	Promoter	hypomethylated	0.0078125
ENSSSCT00000005229	PLA2G4D	102162529	Promoter	hypomethylated	0.0273438
ENSSSCT00000001883			Promoter	hypomethylated	0.0273438
ENSSSCT00000005187	C15ORF63	100153375	Promoter	hypomethylated	0.0078125
ENSSSCT00000003038	ATXN1L	100514525	Promoter	hypomethylated	0.0078125
ENSSSCT00000011901	EFCAB2	100515403	Promoter	hypomethylated	0.00390625
ENSSSCT00000005023	PIF1	100737608	Promoter	hypomethylated	0.00390625
ENSSSCT00000018867	C17ORF46		Promoter	hypomethylated	0.03125
ENSSSCT00000014871	ZNF653	100514894	Promoter	hypomethylated	0.0390625
ENSSSCT00000006229	DOLK	100152320	Promoter	hypomethylated	0.0195312
ENSSSCT00000002228	C14ORF21	100154880	Promoter	hypomethylated	0.0273438
ENSSSCT00000015118		100524789	Promoter	hypomethylated	0.0273438
ENSSSCT00000013413	SLC9A7	100524182	Promoter	hypomethylated	0.03125
ENSSSCT00000016295	EEF1A2	100514912	Promoter	hypomethylated	0.00195312
ENSSSCT00000018343	NUP155	100517061	Promoter	hypomethylated	0.0195312
ENSSSCT00000020864	U6		Promoter	hypomethylated	0.0078125
ENSSSCT00000003304	SPMI	396758	Promoter	hypomethylated	0.00390625
ENSSSCT00000003303			Promoter	hypomethylated	0.00390625
ENSSSCT00000014289	FADS2	444997	Promoter	hypomethylated	0.0078125
ENSSSCT00000017162			Promoter	hypomethylated	0.0195312
ENSSSCT00000012100	FRMD4A	100737056	Promoter	hypomethylated	0.015625
ENSSSCT00000011745	NKX1-1	100157253	Promoter	hypomethylated	0.0273438
ENSSSCT00000005902			Promoter	hypomethylated	0.00390625
ENSSSCT00000011595	CALHM2	100157433	Promoter	hypomethylated	0.00390625
ENSSSCT00000013162	CLDN8	100302021	Promoter	hypomethylated	0.0078125
ENSSSCT00000002727			Promoter	hypomethylated	0.0195312
ENSSSCT00000003026	TLE6	100513797	Promoter	hypomethylated	0.0078125
ENSSSCT00000006629	DPYS	100156500	Promoter	hypomethylated	0.00390625
ENSSSCT00000005184	FRMD5	100152168	Promoter	hypomethylated	0.015625
ENSSSCT00000016489			Promoter	hypomethylated	0.00976562
ENSSSCT00000002946	MAP1LC3B	100462754	Promoter	hypomethylated	0.015625
ENSSSCT00000018979	KRT14	100737113	Promoter & Intragenic	hypomethylated	0.00390625
ENSSSCT00000015318	RUFY1	100519354	Promoter	hypomethylated	0.0195312
ENSSSCT00000012518	BAP1	100154798	Promoter	hypomethylated	0.00195312
ENSSSCT00000007670	MTNR1A	100627802	Promoter	hypomethylated	0.0273438
ENSSSCT00000017633	PLCD4	397119	Promoter	hypomethylated	0.03125
ENSSSCT00000018051	OPN1SW	397164	Promoter	hypomethylated	0.0390625
ENSSSCT00000007697			Promoter	hypomethylated	0.0390625
ENSSSCT00000002630	NPC2	397410	Promoter	hypomethylated	0.0195312
ENSSSCT00000010543			Promoter	hypomethylated	0.03125
ENSSSCT00000005930	TXNDC4	100192437	Promoter	hypomethylated	0.015625
ENSSSCT00000018219	PPIA	397637	Promoter	hypomethylated	0.0273438
ENSSSCT00000015052	DDX39A	100515361	Promoter	hypomethylated	0.0078125
ENSSSCT00000011954	LGR6	100511400	Promoter	hypomethylated	0.0078125
ENSSSCT00000006550	FAM84B	100623936	Promoter	hypomethylated	0.0390625
ENSSSCT00000012453	USP19	100187735	Promoter	hypomethylated	0.00390625
ENSSSCT00000015963		100738448	Promoter	hypomethylated	0.0078125
ENSSSCT00000018059			Promoter	hypomethylated	0.03125
ENSSSCT00000019480	KIF1C	100511042	Promoter	hypomethylated	0.0078125
ENSSSCT00000010880			Promoter	hypomethylated	0.0117188
ENSSSCT00000004299			Promoter	hypomethylated	0.0390625
ENSSSCT00000008440			Promoter	hypomethylated	0.00390625
ENSSSCT00000010802	KSR2	100519054	Promoter	hypomethylated	0.0390625
ENSSSCT00000007794	CST11	100302695	Promoter	hypomethylated	0.00390625
ENSSSCT00000015215			Promoter	hypomethylated	0.0195312
ENSSSCT00000003093	FBXL8	100523967	Promoter	hypomethylated	0.015625
ENSSSCT00000003795	FBXO44	100736592	Promoter	hypomethylated	0.0078125
ENSSSCT00000001507			Promoter	hypomethylated	0.0390625
ENSSSCT00000005280	PAK6	100153981	Promoter	hypomethylated	0.00390625
ENSSSCT00000017816			Promoter	hypomethylated	0.0078125
ENSSSCT00000006941	NUF2	100152590	Promoter	hypomethylated	0.0234375
ENSSSCT00000012314			Promoter	hypomethylated	0.00195312
ENSSSCT00000012961	TNK2	100513310	Promoter	hypomethylated	0.0078125
ENSSSCT00000011302			Promoter	hypomethylated	0.00390625
ENSSSCT00000013034	DRD3	100513049	Promoter	hypomethylated	0.015625
ENSSSCT00000007894	DEFB128	100521049	Promoter	hypomethylated	0.03125
ENSSSCT00000014328			Promoter	hypomethylated	0.0195312
ENSSSCT00000003285	RYR1	396718	Promoter	hypomethylated	0.03125
ENSSSCT00000003284			Promoter	hypomethylated	0.03125
ENSSSCT00000021289	U6		Promoter	hypomethylated	0.0390625
ENSSSCT00000003636			Promoter	hypomethylated	0.0078125
ENSSSCT00000006148	SF-1	100738392	Promoter	hypomethylated	0.00390625
ENSSSCT00000017837			Promoter	hypomethylated	0.00195312
ENSSSCT00000014075			Promoter	hypomethylated	0.046875
ENSSSCT00000015654	GFRA3	100515366	Promoter	hypomethylated	0.00390625
ENSSSCT00000004015	ADC	100144439	Promoter	hypomethylated	0.00390625
ENSSSCT00000001266			Promoter	hypomethylated	0.0273438

## Sheet: Table S6
Table S6 List of differentially expressed genes between the ETEC F4ab infected and control cells
EnsemblGene ID	EntrezGeneID	Symbol	Fold change	P-values	Expression changes
ENSSSCT00000044772	100523151	NUP205	2.35743	0.0128452	upregulated
ENSSSCT00000047028	100192447	CHEK2	2.35315	0.000359916	upregulated
-	396959	CARP	0.220817	0.000114966	downregulated
ENSSSCT00000049158	100511003	UHRF1	3.52876	0.00179237	upregulated
ENSSSCT00000030606	100286809	PKMYT1	2.2287	0.00163934	upregulated
ENSSSCT00000008062	100157175	MYBL2	2.13864	0.0390174	upregulated
ENSSSCT00000013732	100517321	TSC22D3	0.341669	0.0011603	downregulated
ENSSSCT00000010373	100038005	KLF5	2.09243	0.046527	upregulated
ENSSSCT00000010506	100152997	GADD45G	3.58552	7.2e-05	upregulated
ENSSSCT00000009494	100513802	TACC3	3.53506	0.0142031	upregulated
ENSSSCT00000002052	397255	ACAN	3.52693	0.0163894	upregulated
ENSSSCT00000012115	100517488	THNSL1	0.498702	0.0152013	downregulated
ENSSSCT00000001977	100151988	LOC100151988	3.21464	0.0338318	upregulated
ENSSSCT00000006876	100153944	LOC100153944	2.29412	0.0245892	upregulated
ENSSSCT00000006198	100156347	SLC25A25	2.25094	0.0365573	upregulated
ENSSSCT00000001683	100154627	KIFC1	3.6675	0.00911575	upregulated
-	100152206	LOC100152206	3.18572	0.0192003	upregulated
ENSSSCT00000004344	397250	PLK3	2.21529	0.00349908	upregulated
ENSSSCT00000032489	100144591	CYBRD1	0.206034	0.00737166	downregulated
ENSSSCT00000016337	100519379	CNTN5	0.448389	0.0243064	downregulated
ENSSSCT00000016844	100524699	TPK1	0.399817	0.000753959	downregulated
ENSSSCT00000060954	396893	MX2	11.2675	0.0406878	upregulated
ENSSSCT00000017457	100155068	LOC100155068	2.3704	0.00276795	upregulated
ENSSSCT00000016581	100511709	CHEK1	2.36231	0.00488016	upregulated
ENSSSCT00000059821	100157217	UROC1	4.80751	0.000919803	upregulated
ENSSSCT00000011083	100151862	CDC45	2.78319	0.0224649	upregulated
ENSSSCT00000000750	100125962	LAG3	2.04291	0.0490371	upregulated
ENSSSCT00000010000	397080	ENPEP	3.28844	0.0364576	upregulated
ENSSSCT00000011898	100037270	PPPDE1	0.416966	0.0111719	downregulated
ENSSSCT00000012960	397062	TFRC	4.36868	0.00168197	upregulated
ENSSSCT00000006041	397460	TNC	0.262765	0.0249303	downregulated
ENSSSCT00000004343	606747	TCTEX1D4	3.82194	0.0180671	upregulated
ENSSSCT00000015692	397564	HBEGF	2.72691	0.0216689	upregulated
ENSSSCT00000018124	493185	IFRD1	0.494553	0.00936588	downregulated
ENSSSCT00000002977	100126163	CDH13	2.1625	0.0484488	upregulated
ENSSSCT00000017632	397119	PLCD4	0.313035	0.00117259	downregulated
ENSSSCT00000002059	100156260	FANCI	2.36253	0.00685302	upregulated
ENSSSCT00000010535	100152025	DOK2	2.21574	0.0114083	upregulated
ENSSSCT00000009895	100192449	SLC10A7	2.3709	0.0374975	upregulated
ENSSSCT00000005031	100514810	PCLAF	5.3332	0.00301218	upregulated
-	100518827	LOC100518827	2.03241	0.0440551	upregulated
ENSSSCT00000005724	102165373	LURAP1L	0.375161	0.00912917	downregulated
ENSSSCT00000016961	100302027	IVNS1ABP	2.98058	2.85e-05	upregulated
-	100157473	ARHGAP11A	2.98534	0.0147215	upregulated
ENSSSCT00000047222	100622008	BORA	2.04076	0.0206289	upregulated
ENSSSCT00000017223	100153248	FGFR1	0.470362	0.0284659	downregulated
ENSSSCT00000057335	100049662	BRCA1	3.01074	1.43e-05	upregulated
ENSSSCT00000004096	100626545	NDC80	3.36279	0.0108325	upregulated
ENSSSCT00000017520	100522763	SGOL2	3.74023	0.0184697	upregulated
ENSSSCT00000007412	100154428	PHTF1	0.455651	0.00550812	downregulated
ENSSSCT00000029317	100156514	TMEM68	0.374105	0.00334851	downregulated
ENSSSCT00000012851	100154352	LOC100154352	3.82481	0.00857647	upregulated
ENSSSCT00000062358	102167371	COMMD3	0.283846	0.0065463	downregulated
ENSSSCT00000011185	100154941	ARID5B	2.51527	0.033782	upregulated
-	100520098	LOC100520098	0.438185	0.00154627	downregulated
ENSSSCT00000015919	100517228	RPL27A	2.17323	1.91e-05	upregulated
ENSSSCT00000060586	100628197	DHCR24	0.313723	0.000964993	downregulated
ENSSSCT00000031013	100154824	MCM3	2.31491	0.00193844	upregulated
ENSSSCT00000006878	100157992	LOC100157992	0.304137	0.00357967	downregulated
ENSSSCT00000018547	100217378	C1QTNF2	0.384449	0.012202	downregulated
ENSSSCT00000055284	100141313	NMB	2.00257	0.0170177	upregulated
ENSSSCT00000006872	100156398	MCM4	2.6336	0.000921746	upregulated
ENSSSCT00000015372	100517459	ENC1	3.11955	4.41e-06	upregulated
ENSSSCT00000004024	100525928	CLSPN	3.72494	0.000289331	upregulated
ENSSSCT00000001114	100153892	RREB1	0.455587	0.0178803	downregulated
ENSSSCT00000008202	574063	AURKA	3.06885	0.0125343	upregulated
ENSSSCT00000016860	100512552	CHIT1	2.1288	0.0442475	upregulated
-	100152517	C14H12orf65	0.487416	0.0279154	downregulated
ENSSSCT00000000917	396681	TXNRD1	2.79083	0.00477797	upregulated
ENSSSCT00000014560	100518110	KIF18A	2.83337	0.0029819	upregulated
ENSSSCT00000012199	733634	LOC733634	8.14572	0.0198538	upregulated
ENSSSCT00000013315	397645	SAT1	0.471111	0.0222334	downregulated
ENSSSCT00000010639	397130	HMGB2	2.56804	0.00147014	upregulated
ENSSSCT00000006323	397533	COL5A1	0.311622	0.00642621	downregulated
ENSSSCT00000001144	396915	EDN1	2.49984	0.0286392	upregulated
ENSSSCT00000029094	397417	MT1A	2.39835	0.0151891	upregulated
ENSSSCT00000010791	100156965	SRRM4	2.24481	0.0211033	upregulated
-	100157157	LOC100157157	0.460428	0.00399159	downregulated
ENSSSCT00000000139	100153230	TSTD1	3.23928	0.0294834	upregulated
ENSSSCT00000051786	733582	CDS1	0.475264	0.0426925	downregulated
ENSSSCT00000022635	396953	PLK1	4.16677	0.0070075	upregulated
ENSSSCT00000002280	100153926	LOC100153926	3.89131	0.0433017	upregulated
ENSSSCT00000004319	100525052	LRRC41	0.476039	0.0281253	downregulated
ENSSSCT00000011587	100155831	CNNM2	0.40289	0.00491192	downregulated
ENSSSCT00000041613	100519098	SAMD9	2.00612	0.0233101	upregulated
ENSSSCT00000059949	100622679	RPL3L	2.94583	0.0169589	upregulated
ENSSSCT00000009866	100517105	MND1	2.34774	0.00561999	upregulated
ENSSSCT00000001730	397407	CLPS	2.31986	0.0287835	upregulated
ENSSSCT00000015492	641356	ST8SIA4	0.186612	0.000338373	downregulated
ENSSSCT00000034506	407742	LTA	0.401097	0.0268549	downregulated
ENSSSCT00000052040	414851	MGAT4C	0.496238	0.0235732	downregulated
ENSSSCT00000008087	396886	SLPI	2.04034	0.0309021	upregulated
ENSSSCT00000046306	397403	GPX1	3.37864	9.77e-06	upregulated
ENSSSCT00000000280	100101923	IGFBP6	2.50045	0.0371678	upregulated
ENSSSCT00000007515	396925	VCAM1	3.03599	0.0433561	upregulated
ENSSSCT00000000735	397274	C1S	3.67202	0.0168096	upregulated
ENSSSCT00000012023	100522820	KIF24	2.01696	0.0114807	upregulated
ENSSSCT00000000785	100157339	RAD51AP1	3.00037	0.0111272	upregulated
ENSSSCT00000016997	397258	NEK2	3.71562	0.0188125	upregulated
ENSSSCT00000053635	397318	NFATC1	0.423124	0.0455781	downregulated
ENSSSCT00000007376	100156166	TTF2	2.09585	0.00471454	upregulated
ENSSSCT00000014666	#N/A	MIR3187	2.3425	0.00384422	upregulated
ENSSSCT00000018787	100522273	FAM20A	2.95686	0.0391844	upregulated
ENSSSCT00000007278	100153890	LOC100153890	0.480451	0.00469784	downregulated
ENSSSCT00000006692	100153800	RAD54B	2.78178	0.021993	upregulated
ENSSSCT00000006679	100152754	SDC2	0.388678	3.29e-05	downregulated
ENSSSCT00000015388	100521253	IQGAP2	2.13951	0.00288511	upregulated
ENSSSCT00000002097	100155465	LINGO1	2.09707	0.0272005	upregulated
ENSSSCT00000010263	100525123	STOML3	0.458587	0.00127273	downregulated
-	100156062	APOL3	12.4468	0.0246887	upregulated
ENSSSCT00000042521	100154129	SLA2	0.37082	0.0200998	downregulated
ENSSSCT00000013720	100739251	MUM1L1	0.345443	0.00837803	downregulated
ENSSSCT00000011043	100523752	YPEL1	0.370186	0.00138607	downregulated
ENSSSCT00000012380	100512133	KIF15	4.64134	0.0173659	upregulated
ENSSSCT00000060066	692192	PCNA	3.00208	0.00556394	upregulated
ENSSSCT00000040814	100623310	RRAD	4.12626	0.000343149	upregulated
ENSSSCT00000010018	100170126	LEF1	2.43972	0.0122146	upregulated
ENSSSCT00000057096	102160861	ATP5F1C	0.462552	0.00526693	downregulated
ENSSSCT00000062796	100513079	CENPA	3.59303	0.0297715	upregulated
ENSSSCT00000013561	664652	OGT	0.454444	0.0315057	downregulated
ENSSSCT00000011687	100156989	BAG3	2.01631	0.020712	upregulated
ENSSSCT00000018024	100147710	MEST	6.47471	0.0112722	upregulated
ENSSSCT00000001058	100518017	SBF1	0.45911	0.0255372	downregulated
ENSSSCT00000001515	100152381	TCF19	2.26	0.000552144	upregulated
ENSSSCT00000014583	100522785	E2F8	5.13158	0.0138604	upregulated
ENSSSCT00000008460	100526161	METTL27	3.54716	0.00594856	upregulated
-	100157353	LOC100157353	0.431145	0.00196313	downregulated
ENSSSCT00000009124	100511319	C3H2orf42	0.444391	0.00016744	downregulated
-	100154487	GCOM1	0.473275	0.000104717	downregulated
ENSSSCT00000007915	100524467	TPX2	3.31378	0.036914	upregulated
-	100152963	LOC100152963	0.439919	0.00457653	downregulated
ENSSSCT00000035400	100737405	TRIM32	0.453638	0.014321	downregulated
ENSSSCT00000042716	397180	MTHFR	0.464696	0.00598567	downregulated
ENSSSCT00000019212	100739276	TRIM37	2.32629	0.0483311	upregulated
ENSSSCT00000013658	100516889	CENPI	2.41984	0.0153774	upregulated
ENSSSCT00000058464	397619	QDPR	2.21611	0.00777758	upregulated
ENSSSCT00000043311	100623007	CEP170	0.294203	0.00270646	downregulated
ENSSSCT00000007217	100127489	S100A9	3.55511	0.0286717	upregulated
ENSSSCT00000018975	100526242	P3H4	5.1083	6.74e-05	upregulated
ENSSSCT00000008823	100518064	ABCA3	0.484459	0.00837138	downregulated
ENSSSCT00000006032	100156816	KIF12	2.20449	0.000210731	upregulated
ENSSSCT00000059784	100514347	DDX17	0.439924	0.0117311	downregulated
ENSSSCT00000028270	100518243	CCNF	4.30866	0.0189392	upregulated
ENSSSCT00000004186	100271879	FPGT	0.329593	0.00573742	downregulated
ENSSSCT00000002537	767625	GPX2	5.89983	0.00385423	upregulated
ENSSSCT00000016974	100521032	CENPF	4.32385	0.00972631	upregulated
ENSSSCT00000009813	414904	CXCL2	8.60734	0.000611387	upregulated
ENSSSCT00000013718	397125	SERPINA7	0.260317	0.00239181	downregulated
ENSSSCT00000025459	414371	CCR5	0.220475	0.0222877	downregulated
ENSSSCT00000007532	397109	DPYD	0.285818	0.00296107	downregulated
ENSSSCT00000012438	497236	SLC26A6	2.20564	0.00709527	upregulated
ENSSSCT00000007507	397397	AMY2	2.04743	0.0132013	upregulated
ENSSSCT00000015005	397398	DNASE2	2.21467	0.0318229	upregulated
ENSSSCT00000063643	100621320	LRRC42	2.9488	0.00841745	upregulated
ENSSSCT00000008032	100154931	TTI1	0.315421	0.00533137	downregulated
ENSSSCT00000015429	100525912	DHFR	2.9851	0.0128465	upregulated
ENSSSCT00000001690	100156231	LOC100156231	2.12279	0.0219981	upregulated
ENSSSCT00000010211	396763	FLT1	2.27004	0.00482637	upregulated
ENSSSCT00000012003	494464	CCL19	2.05954	0.000102395	upregulated
ENSSSCT00000000433	396687	LEAP2	0.47977	0.00863718	downregulated
ENSSSCT00000002763	100156325	LOC100156325	5.62874	0.0211436	upregulated
ENSSSCT00000004483	100156750	LOC100156750	0.326381	2.57e-05	downregulated
ENSSSCT00000010224	397392	ALOX5AP	0.421117	0.0120717	downregulated
-	100620568	C4H1orf226	0.480725	0.000288393	downregulated
ENSSSCT00000018968	100511038	FKBP10	2.2845	0.0271252	upregulated
ENSSSCT00000009216	100517647	CHAC2	0.479625	0.000106047	downregulated
ENSSSCT00000004003	100233188	LCK	2.53119	0.000446826	upregulated
-	100154049	LOC100154049	2.0276	0.000807146	upregulated
ENSSSCT00000059228	100240743	DDIT3	0.30903	0.00168489	downregulated
ENSSSCT00000028813	100525313	NPM1	2.96155	0.00623004	upregulated
ENSSSCT00000006362	100156573	SNRPA1	3.77012	0.00038636	upregulated
ENSSSCT00000008741	100737768	HBA	2.51013	5.39e-05	upregulated
ENSSSCT00000002255	396635	LOC396635	0.49875	0.0037415	downregulated
ENSSSCT00000012273	100520101	SGO1	4.20651	0.0117491	upregulated
ENSSSCT00000062764	100514852	STXBP6	0.425211	0.0226958	downregulated
ENSSSCT00000028590	100627613	PELI1	2.1185	0.00387957	upregulated
ENSSSCT00000003075	396948	HSD11B2	2.1081	0.0367182	upregulated
ENSSSCT00000038265	397660	ADIPOQ	4.7946	0.0408296	upregulated
ENSSSCT00000006051	399541	TLR4	0.476454	0.0111805	downregulated
ENSSSCT00000006959	613131	FCGR2B	0.316462	0.0023204	downregulated
ENSSSCT00000005661	396553	P14ARF	0.43999	0.0013428	downregulated
ENSSSCT00000012349	100155402	VPAC1	3.0882	0.003039	upregulated
ENSSSCT00000003809	396844	BNP	5.88422	0.00200518	upregulated
ENSSSCT00000043188	397474	F12	2.12116	0.00496386	upregulated
ENSSSCT00000013981	397462	AVPR2	2.73246	0.0222531	upregulated
ENSSSCT00000002741	100151873	OTUB2	0.371784	0.000365679	downregulated
ENSSSCT00000010604	100141310	PBK	4.1999	0.021497	upregulated
ENSSSCT00000002139	100152082	ISLR	17.8145	0.00086816	upregulated
ENSSSCT00000001900	396631	SLC29A1	2.04643	0.0380886	upregulated
ENSSSCT00000011921	100520688	ASPM	4.13669	0.0262173	upregulated
-	397065	TDH	8.20354	0.0115397	upregulated
ENSSSCT00000060786	100524151	ZMYM4	0.428156	0.00597764	downregulated
ENSSSCT00000012175	733631	LOC733631	0.267169	0.0059756	downregulated
ENSSSCT00000017699	553951	CCL20	2.12079	0.000991513	upregulated
ENSSSCT00000001233	595122	LOC595122	5.08273	0.00742824	upregulated
ENSSSCT00000011625	399501	ADRA2A	2.61971	0.0254422	upregulated
ENSSSCT00000016760	399500	IL6	6.84721	0.0371713	upregulated
ENSSSCT00000003046	397061	HP	3.1254	0.0181833	upregulated
ENSSSCT00000004238	396913	C-JUN	3.82575	0.000597423	upregulated
ENSSSCT00000007064	100038008	PCD1E	5.73469	0.0193927	upregulated
-	100154190	LOC100154190	2.5864	0.0294295	upregulated
ENSSSCT00000062912	397315	PIGR	2.6756	0.00550253	upregulated
ENSSSCT00000001354	100141415	KRAB	2.1333	0.00165799	upregulated
ENSSSCT00000013158	497061	ADAMTS1	2.38802	0.00360994	upregulated
ENSSSCT00000010581	397516	GNRH1	4.47493	0.0271202	upregulated
ENSSSCT00000016466	397075	UPK2	4.43686	0.000884929	upregulated
ENSSSCT00000017154	396730	ANGPT2	0.273265	0.0340668	downregulated
ENSSSCT00000004814	100154026	SIM1	3.80253	0.0134644	upregulated
ENSSSCT00000001712	100156228	ZNF76	0.419603	0.000120644	downregulated
ENSSSCT00000006578	100152418	MTBP	2.79147	0.000595375	upregulated
ENSSSCT00000018523	100510938	SPDL1	2.56408	0.0381109	upregulated
ENSSSCT00000003238	100525345	ZNF565	0.404755	0.00526693	downregulated
ENSSSCT00000012332	100519275	CSRNP1	2.18305	0.00337395	upregulated
ENSSSCT00000011459	100526080	KIF11	4.97357	0.0013597	upregulated
ENSSSCT00000053152	100170128	BAALC	0.110299	0.0113216	downregulated
ENSSSCT00000006670	100158002	LOC100158002	0.424569	0.0129607	downregulated
ENSSSCT00000004175	733697	AK5	2.02651	0.0261906	upregulated
ENSSSCT00000018439	100524052	DEPDC1B	2.06175	0.0177514	upregulated
ENSSSCT00000006868	100153182	-	3.44154	0.0306114	upregulated
ENSSSCT00000007237	100154709	CRNN	6.25707	0.0110896	upregulated
ENSSSCT00000012909	100154090	LOC100154090	0.425827	0.0309417	downregulated
ENSSSCT00000014836	102160785	-	2.41869	0.00452886	upregulated
ENSSSCT00000002650	100144486	FOS	8.9907	0.015829	upregulated
ENSSSCT00000013534	100152604	KIF4A	5.1067	0.00694612	upregulated
-	110256626	LOC110256626	2.41249	0.000835249	upregulated
-	100156439	LOC100156439	0.470971	0.00246135	downregulated
ENSSSCT00000003373	100521195	ZNF574	0.301368	0.0022096	downregulated
ENSSSCT00000013583	100101472	AMPD1	0.410627	0.0354788	downregulated
-	100624597	YARS2	0.398287	0.00196494	downregulated
-	100125545	LOC100125545	0.433741	0.0149444	downregulated
ENSSSCT00000005481	100522116	KIF23	4.83074	0.0232358	upregulated
-	100523248	CCNE1	2.92483	0.0407767	upregulated
ENSSSCT00000000394	100626164	PMEL	2.33404	0.0242682	upregulated
ENSSSCT00000015562	100512589	ZNF608	0.492457	0.00834185	downregulated
ENSSSCT00000009942	100517044	PLK4	2.92115	0.0156895	upregulated
ENSSSCT00000000391	100518427	MMP19	2.2471	0.0387325	upregulated
ENSSSCT00000041377	100524695	SLC39A8	0.42207	0.0191147	downregulated
ENSSSCT00000063762	494463	STMN1	2.93554	0.00917735	upregulated
ENSSSCT00000000430	445462	ApoN	2.41327	0.00641755	upregulated
ENSSSCT00000007226	407242	IVL	3.03322	0.000446873	upregulated
ENSSSCT00000003426	397576	APOE	2.82342	0.000589617	upregulated
ENSSSCT00000004631	100152141	CCN2	2.3905	0.00760455	upregulated
ENSSSCT00000003844	397197	CELA2A	4.4001	0.00973841	upregulated
-	654291	LOC654291	2.61557	0.00347537	upregulated
ENSSSCT00000003062	100518128	SMPD3	3.43374	0.0424417	upregulated
-	100154687	ANK3	0.332235	0.0112196	downregulated
ENSSSCT00000031030	100157675	KRT4	3.17422	0.024282	upregulated
ENSSSCT00000008901	100525691	NCAPH	3.18431	0.0175273	upregulated
ENSSSCT00000046915	396579	TNNT1	0.351841	0.00141541	downregulated
ENSSSCT00000009807	396880	IL8	5.03098	2.81e-05	upregulated
ENSSSCT00000062020	399528	CPT1B	0.395598	0.00331682	downregulated
ENSSSCT00000012397	414374	CCR1	0.369069	0.00126721	downregulated
ENSSSCT00000011697	396762	FGFR2	0.39778	0.0083114	downregulated
ENSSSCT00000054089	396597	STAR	4.8715	0.0381808	upregulated
ENSSSCT00000028661	100048932	BTG2	4.33643	0.0248304	upregulated
ENSSSCT00000012516	397007	TLR9	5.13545	0.0168683	upregulated
ENSSSCT00000012305	100512986	ARPP21	4.45654	0.000282947	upregulated
ENSSSCT00000051742	100522183	TMED7	0.339464	0.0268716	downregulated
ENSSSCT00000002679	100520033	CEP128	2.57566	0.00843147	upregulated
ENSSSCT00000057530	100525546	TPX2	3.99931	0.0103407	upregulated
ENSSSCT00000013162	100302021	CLDN8	2.49494	0.0251044	upregulated
ENSSSCT00000004369	100627013	TIE-1	6.28509	0.0164867	upregulated
ENSSSCT00000019329	100286810	SPAG5	3.40597	0.0344193	upregulated
ENSSSCT00000001918	100153773	LOC100153773	0.47691	0.0404118	downregulated
ENSSSCT00000005856	100157220	TLN1	0.404487	0.0244267	downregulated
ENSSSCT00000010702	733643	LOC733643	0.228105	0.00247117	downregulated
ENSSSCT00000053606	100521557	CCER1	2.84533	0.0410199	upregulated
ENSSSCT00000016582	100359345	ACRV1	3.60941	0.0161408	upregulated
ENSSSCT00000043036	399685	COX7A1	4.88363	0.0185169	upregulated
ENSSSCT00000038624	100517400	ARHGEF25	3.44286	0.00637206	upregulated
ENSSSCT00000002035	100141304	BLM	3.13284	0.00468146	upregulated
ENSSSCT00000008966	100526102	C2ORF55	0.464971	8.62e-05	downregulated
ENSSSCT00000039060	100154509	SRSF5	2.19058	0.000216038	upregulated
ENSSSCT00000066131	110261261	CENPN	3.3518	0.0274832	upregulated
ENSSSCT00000053310	100157602	VPS13B	2.24573	0.0133738	upregulated
ENSSSCT00000032426	100524437	PARP11	0.148813	0.000573491	downregulated
ENSSSCT00000016349	396769	MMP3	3.4533	0.0350052	upregulated
ENSSSCT00000009835	414407	Scarb2	2.5509	0.00390408	upregulated
ENSSSCT00000005850	100153191	SIT1	2.40549	0.0195868	upregulated
ENSSSCT00000024108	397662	CCNB1	4.41135	0.0219574	upregulated
ENSSSCT00000002559	100155869	ZFYVE26	0.437016	0.0014052	downregulated
ENSSSCT00000058060	110256431	CIP2A	2.01914	0.00298528	upregulated
ENSSSCT00000018432	397251	PLK2	2.23931	0.00121698	upregulated
ENSSSCT00000055080	100153308	TCTN1	2.30086	0.00658343	upregulated
ENSSSCT00000007445	100157652	DENND2D	2.57676	0.011787	upregulated
ENSSSCT00000010517	100157850	CDC42BPA	0.24085	0.00209462	downregulated
ENSSSCT00000037675	100302088	BST2	6.35302	0.0173919	upregulated
ENSSSCT00000007197	100157568	SLC27A3	0.49462	0.0341662	downregulated
ENSSSCT00000005739	100155278	ERMP1	2.4453	0.0350506	upregulated
ENSSSCT00000004841	100154280	LOC100154280	2.84936	0.0299934	upregulated
ENSSSCT00000039847	100519556	NTM	4.7138	0.0201427	upregulated
ENSSSCT00000000744	100153312	CDCA3	6.68239	0.0128683	upregulated
ENSSSCT00000017873	100511726	RNF32	2.08426	0.009125	upregulated
-	100217394	LGALS7	2.00907	0.0162147	upregulated
ENSSSCT00000005573	100511173	DLGAP5	4.20378	0.0170503	upregulated
ENSSSCT00000047721	110257413	STMN3	2.23943	0.000702673	upregulated
ENSSSCT00000017727	100736954	PDE6D	0.476175	0.00838302	downregulated
ENSSSCT00000015047	100192434	ASF1B	5.65227	0.00417015	upregulated
ENSSSCT00000006463	100524433	RECQL4	2.84238	0.00279301	upregulated
ENSSSCT00000011942	100524038	KIF22	4.77497	0.0328957	upregulated
ENSSSCT00000017419	100152419	LOC100152419	0.427329	0.0302465	downregulated
ENSSSCT00000011180	100155762	CDK1	5.19154	0.00524329	upregulated
ENSSSCT00000006582	100156441	DSCC1	3.57575	0.00147739	upregulated
ENSSSCT00000017646	100153546	NHEJ1	0.450549	0.0010714	downregulated
[truncated: 302 more rows]

## Sheet: Table S7
Table S7 List of differentially expressed genes between the ETEC F4ac infected and control cells
[truncated: 781 more rows]

[truncated: 1 more sheets: Table S8]
